# Supplementary material for: Salinity tolerance in resting cysts of colpodid ciliates: Comparative transcriptomics analysis and chemical analysis of cyst walls to investigate their tolerance capability
Source: Curr Res Microb Sci. 2025 Mar 7;8:100371. doi: 10.1016/j.crmicr.2025.100371 (PMC11952024; doi:10.1016/j.crmicr.2025.100371)
Supplement: Supplementary file 2 [file mmc2.xlsx]

## Sheet: all_data
Saito et al., Table S4. All transcriptome data in this study.
id	logFC	logCPM	PValue	FDR	veg1	veg2	veg3	cyst1	cyst4	cyst5	Swissprot_ID	E-value	Annotation(SwissProt)
TRINITY_DN27633_c0_g1_i1	12.9528	7.14449	9.31536e-38	1.02345e-34	502.362	454.421	787.856	0	0	0	N.A.	N.A.	N.A.
TRINITY_DN32227_c0_g1_i4	12.8987	7.09073	4.53323e-23	5.80608e-21	333.975	388.22	60.536	0	0	0	gi|23396450|sp|O16025.1|AOSL_PLEHO	3.87e-37	RecName: Full=Allene oxide synthase-lipoxygenase protein; Includes: RecName: Full=Allene oxide synthase; AltName: Full=Hydroperoxidehydrase; Includes: RecName: Full=Arachidonate 8-lipoxygenase
TRINITY_DN19691_c0_g1_i1	12.7298	6.92242	7.60036e-28	1.97933e-25	218.791	65.095	223.407	0	0	0	gi|12229648|sp|Q38836.1|AGL11_ARATH	2.2e-09	RecName: Full=Agamous-like MADS-box protein AGL11; AltName: Full=Protein SEEDSTICK
TRINITY_DN29943_c0_g1_i3	12.6657	6.85875	1.40085e-30	5.47226e-28	205.39	206.839	497.239	0	0	0	N.A.	N.A.	N.A.
TRINITY_DN23413_c0_g1_i2	12.5494	6.74305	1.26178e-34	9.12072e-32	117.71	151.645	226.867	0	0	0	gi|75324465|sp|Q6R0A6.1|MYB63_ARATH	6.32e-23	RecName: Full=Transcription factor MYB63; AltName: Full=Myb-related protein 63; Short=AtMYB63
TRINITY_DN26721_c0_g1_i3	12.2396	6.43529	8.56671e-31	3.50214e-28	118.051	263.345	139.776	0	0	0	gi|75336839|sp|Q9S7L2.1|MYB98_ARATH	2.77e-20	RecName: Full=Transcription factor MYB98; AltName: Full=Myb-related protein 98; Short=AtMYB98
TRINITY_DN31091_c0_g1_i8	12.18	6.37602	6.53666e-35	4.94221e-32	139.196	207.444	192.132	0	0	0	N.A.	N.A.	N.A.
TRINITY_DN30121_c0_g1_i5	12.0241	6.22182	1.05629e-17	5.51808e-16	45.713	242.267	35.218	0	0	0	N.A.	N.A.	N.A.
TRINITY_DN32062_c0_g1_i10	12.0175	6.21469	9.23643e-33	4.74058e-30	150.012	98.424	94.777	0	0	0	N.A.	N.A.	N.A.
TRINITY_DN30161_c0_g1_i1	12.0135	6.21074	1.46845e-32	7.37528e-30	427.478	271.82	454.099	0	0	0	N.A.	N.A.	N.A.
TRINITY_DN31917_c0_g2_i4	11.9215	6.1194	2.76065e-24	4.20163e-22	222.722	57.635	150.711	0	0	0	N.A.	N.A.	N.A.
TRINITY_DN30161_c0_g1_i8	11.8824	6.08075	3.11998e-32	1.52348e-29	391.323	285.074	466.6	0	0	0	N.A.	N.A.	N.A.
TRINITY_DN7684_c0_g1_i1	11.8648	6.06331	1.39428e-33	8.10238e-31	48.014	61.924	62.938	0	0	0	N.A.	N.A.	N.A.
TRINITY_DN31036_c0_g1_i3	11.8177	6.01662	1.078e-31	4.82802e-29	152.275	92.721	135.727	0	0	0	gi|254763457|sp|P42319.4|YXJH_BACSU	1.96e-111	RecName: Full=Uncharacterized protein YxjH
TRINITY_DN31036_c0_g1_i4	11.8099	6.00867	2.18476e-19	1.51351e-17	65.98	49.948	259.954	0	0	0	gi|254763457|sp|P42319.4|YXJH_BACSU	6.43e-106	RecName: Full=Uncharacterized protein YxjH
TRINITY_DN23543_c0_g1_i1	11.7458	5.94547	1.15541e-32	5.84479e-30	96.946	72.532	90.363	0	0	0	N.A.	N.A.	N.A.
TRINITY_DN21405_c0_g1_i2	11.6689	5.86921	1.97326e-28	5.6174e-26	105.168	92.367	187.224	0	0	0	N.A.	N.A.	N.A.
TRINITY_DN28461_c0_g1_i3	11.6652	5.86554	6.23733e-25	1.04187e-22	147.954	170.385	410.148	0	0	0	gi|122044747|sp|P02273.2|H2AX_TETPY	9.25e-47	RecName: Full=Histone H2AX; AltName: Full=Histone H2A.1; Short=H2A1; AltName: Full=Histone H2A.X
TRINITY_DN22881_c0_g1_i1	11.5477	5.7494	7.42534e-32	3.39034e-29	1274.7	1100.99	1352.25	0	0	0	N.A.	N.A.	N.A.
TRINITY_DN29270_c1_g2_i1	11.5197	5.72175	7.07947e-30	2.51411e-27	90.938	114.506	67.952	0	0	0	gi|81892334|sp|Q6P8W9.1|HMGB4_MOUSE	1.89e-10	RecName: Full=High mobility group protein B4
TRINITY_DN29022_c0_g1_i1	11.4988	5.70106	3.22429e-29	1.03998e-26	33.473	40.013	58.159	0	0	0	gi|3023259|sp|O00906.1|AGLU_TETPY	1.13e-164	RecName: Full=Lysosomal acid alpha-glucosidase; AltName: Full=Acid maltase; Flags: Precursor
TRINITY_DN30863_c0_g1_i1	11.4867	5.6886	3.34331e-18	1.88543e-16	81.009	11.634	35.912	0	0	0	N.A.	N.A.	N.A.
TRINITY_DN32105_c1_g1_i6	11.3743	5.57856	1.41846e-17	7.24846e-16	11.548	24.797	3.237	0	0	0	N.A.	N.A.	N.A.
TRINITY_DN31505_c1_g1_i2	11.3041	5.50932	2.31699e-19	1.59568e-17	18.872	73.98	19.327	0	0	0	gi|332321855|sp|C6HAY7.1|VPS10_AJECH	4.6e-69	RecName: Full=Vacuolar protein sorting/targeting protein 10; AltName: Full=Carboxypeptidase Y receptor; Short=CPY receptor; AltName: Full=Sortilin VPS10; AltName: Full=Vacuolar carboxypeptidase sorting receptor VPS10; Flags: Precursor
TRINITY_DN29523_c0_g1_i1	11.2912	5.49583	7.26706e-25	1.19668e-22	131.872	51.898	77.78	0	0	0	gi|212276820|sp|A2VDC2.1|HIBCH_XENLA	2.51e-77	RecName: Full=3-hydroxyisobutyryl-CoA hydrolase, mitochondrial; AltName: Full=3-hydroxyisobutyryl-coenzyme A hydrolase; Short=HIB-CoA hydrolase; Short=HIBYL-CoA-H; Flags: Precursor
TRINITY_DN30757_c1_g2_i2	11.2361	5.44207	6.66821e-12	1.31627e-10	88.929	99.678	3.166	0	0	0	N.A.	N.A.	N.A.
TRINITY_DN28793_c0_g2_i1	11.2284	5.43444	1.95397e-20	1.62789e-18	30.079	57.955	12.83	0	0	0	gi|317373508|sp|Q9UEW8.3|STK39_HUMAN	1.62e-37	RecName: Full=STE20/SPS1-related proline-alanine-rich protein kinase; Short=Ste-20-related kinase; AltName: Full=DCHT; AltName: Full=Serine/threonine-protein kinase 39
TRINITY_DN31164_c0_g1_i2	11.2113	5.41711	8.82266e-27	1.95084e-24	63.385	69.098	116.459	0	0	0.126	gi|118572685|sp|P00791.3|PEPA_PIG	5.05e-61	RecName: Full=Pepsin A; Flags: Precursor
TRINITY_DN30624_c0_g1_i2	11.2109	5.41639	4.25931e-19	2.799e-17	128.009	53.597	281.177	0	0	0	N.A.	N.A.	N.A.
TRINITY_DN44638_c0_g1_i1	11.1837	5.38978	2.11192e-24	3.24944e-22	63.473	37.002	95.636	0	0	0	gi|122064252|sp|Q8GYY1.2|HSFA3_ARATH	3.67e-23	RecName: Full=Heat stress transcription factor A-3; Short=AtHsfA3; AltName: Full=AtHsf-17
TRINITY_DN29614_c0_g1_i10	11.1633	8.56277	4.76485e-44	1.19657e-40	1063.99	1035.4	1484.18	0.966	0	0	gi|259585967|sp|O04138.2|CHI4_ORYSJ	8.83e-12	RecName: Full=Chitinase 4; AltName: Full=OsChia2b; AltName: Full=Pathogenesis related (PR)-3 chitinase 4; Flags: Precursor
TRINITY_DN30062_c0_g1_i1	11.0524	5.26042	7.90111e-25	1.29805e-22	118.266	82.147	183.551	0	0	0	gi|115809|sp|P09226.2|CB25_TETTH	7.49e-29	RecName: Full=25 kDa calcium-binding protein; AltName: Full=TCBP-25; Contains: RecName: Full=10 kDa calcium-binding protein; AltName: Full=TCBP-10
TRINITY_DN30933_c1_g1_i2	10.9892	5.1984	1.65657e-27	4.08709e-25	37.901	38.222	51.508	0	0	0	N.A.	N.A.	N.A.
TRINITY_DN31958_c0_g1_i9	10.9752	5.18457	2.9588e-27	7.11961e-25	72.105	50.324	68.929	0	0	0	N.A.	N.A.	N.A.
TRINITY_DN31194_c0_g2_i2	10.9689	5.17819	7.16296e-22	7.50617e-20	39.012	21.843	67.822	0	0	0	gi|75038571|sp|O18823.1|AOAH_RABIT	2.05e-112	RecName: Full=Acyloxyacyl hydrolase; Contains: RecName: Full=Acyloxyacyl hydrolase small subunit; Contains: RecName: Full=Acyloxyacyl hydrolase large subunit; Flags: Precursor
TRINITY_DN30624_c0_g1_i3	10.966	5.17552	2.79249e-26	5.84386e-24	115.711	101.321	170.227	0	0	0	N.A.	N.A.	N.A.
TRINITY_DN31593_c0_g3_i3	10.9325	5.14415	2.667e-12	5.61636e-11	12.757	72.566	4.626	0	0	0	gi|1703287|sp|Q11010.1|AMPN_STRLI	1.57e-124	RecName: Full=Aminopeptidase N; AltName: Full=Alanine aminopeptidase; AltName: Full=Lysyl aminopeptidase; Short=Lys-AP
TRINITY_DN32221_c0_g2_i1	10.9044	5.11438	7.56323e-16	2.87931e-14	5.345	3.08	19.657	0	0	0	N.A.	N.A.	N.A.
TRINITY_DN8193_c0_g1_i1	10.9038	5.1152	1.07987e-08	1.21978e-07	211.691	272.71	1.354	0	0	0	N.A.	N.A.	N.A.
TRINITY_DN31697_c2_g7_i1	10.8696	5.08088	5.0793e-26	1.00606e-23	370.403	393.512	248.019	0	0	0	N.A.	N.A.	N.A.
TRINITY_DN24407_c0_g1_i2	10.8639	5.07505	5.45445e-22	5.81105e-20	121.475	170.944	338.3	0	0	0	N.A.	N.A.	N.A.
TRINITY_DN26518_c0_g1_i1	10.8245	5.03583	1.16651e-14	3.61494e-13	47.732	35.792	239.332	0	0	0	N.A.	N.A.	N.A.
TRINITY_DN31740_c0_g1_i3	10.815	5.02714	1.99046e-25	3.61651e-23	94.849	58.97	62.596	0	0	0	gi|1133968649|sp|F4IRB4.1|MYB88_ARATH	8.94e-06	RecName: Full=Transcription factor MYB124; AltName: Full=Myb-related protein 124; Short=AtMYB124
TRINITY_DN31697_c2_g4_i4	10.8142	5.02645	1.22705e-23	1.69509e-21	44.455	81.44	99.262	0	0	0	gi|190358753|sp|A3B529.2|CIPKS_ORYSJ	4.49e-29	RecName: Full=CBL-interacting protein kinase 28; AltName: Full=OsCIPK28
TRINITY_DN31491_c0_g3_i4	10.8121	5.02419	2.14105e-23	2.88959e-21	121.533	113.274	234.895	0	0	0	N.A.	N.A.	N.A.
TRINITY_DN31690_c0_g2_i4	10.7511	9.05935	1.59789e-39	2.11992e-36	4386.99	3102.64	3491.93	4.181	0	0	N.A.	N.A.	N.A.
TRINITY_DN32250_c0_g1_i3	10.7423	4.95534	8.59719e-19	5.45096e-17	11.158	5.315	22.058	0	0	0	N.A.	N.A.	N.A.
TRINITY_DN28461_c0_g1_i2	10.7071	6.83261	9.92875e-29	2.92109e-26	273.126	288.621	702.095	0	0	0.486	gi|122044747|sp|P02273.2|H2AX_TETPY	2.23e-47	RecName: Full=Histone H2AX; AltName: Full=Histone H2A.1; Short=H2A1; AltName: Full=Histone H2A.X
TRINITY_DN30605_c0_g1_i1	10.6757	4.89048	1.85461e-24	2.8724e-22	30.82	36.226	53.015	0	0	0	gi|74858156|sp|Q55BJ6.1|PLBLB_DICDI	3.88e-71	RecName: Full=Phospholipase B-like protein B; Flags: Precursor
TRINITY_DN25737_c0_g1_i7	10.6498	4.86505	1.31629e-25	2.41658e-23	65.521	49.936	63.644	0	0	0	gi|190360139|sp|P0C6U4.1|R1A_CVHN2	1.28e-15	RecName: Full=Replicase polyprotein 1a; Short=pp1a; AltName: Full=ORF1a polyprotein; Contains: RecName: Full=Non-structural protein 1; Short=nsp1; AltName: Full=p28; Contains: RecName: Full=Non-structural protein 2; Short=nsp2; AltName: Full=p65; Contains: RecName: Full=Non-structural protein 3; Short=nsp3; AltName: Full=PL1-PRO/PL2-PRO; AltName: Full=PL1/PL2; AltName: Full=Papain-like proteinase…
TRINITY_DN31690_c0_g2_i1	10.6321	4.84754	6.06206e-19	3.89985e-17	117.008	174.389	422.036	0	0	0	N.A.	N.A.	N.A.
TRINITY_DN29226_c1_g1_i1	10.6251	4.84109	3.57138e-23	4.62471e-21	50.853	99.541	57.064	0	0	0	gi|75323579|sp|Q6H7U5.1|CIPKQ_ORYSJ	3.04e-29	RecName: Full=CBL-interacting protein kinase 26; AltName: Full=OsCIPK26
TRINITY_DN29188_c1_g1_i1	10.6178	4.83414	3.89523e-21	3.66167e-19	48.414	103.305	40.62	0	0	0	gi|190358753|sp|A3B529.2|CIPKS_ORYSJ	1.86e-26	RecName: Full=CBL-interacting protein kinase 28; AltName: Full=OsCIPK28
TRINITY_DN23901_c0_g1_i1	10.5985	7.99719	2.71055e-35	2.19071e-32	843.857	584.371	1454	0.769	0.407	0	N.A.	N.A.	N.A.
TRINITY_DN31511_c0_g1_i2	10.577	4.79358	1.40741e-20	1.18945e-18	389.441	352.484	911.647	0	0	0	gi|59799576|sp|P69149.2|H31_TETPY	7.54e-49	RecName: Full=Histone H3; AltName: Full=H3S; AltName: Full=Major histone H3; Contains: RecName: Full=H3F
TRINITY_DN22881_c0_g1_i2	10.5395	4.75713	1.66248e-21	1.63037e-19	706.3	466.568	292.488	0	0	0	N.A.	N.A.	N.A.
TRINITY_DN31980_c0_g6_i3	10.53	7.42668	3.6009e-41	5.88831e-38	534.635	428.996	502.065	0.291	0.344	0	gi|71153408|sp|O65493.1|XCP1_ARATH	2.71e-64	RecName: Full=Cysteine protease XCP1; AltName: Full=Xylem cysteine peptidase 1; Short=AtXCP1; Flags: Precursor
TRINITY_DN29227_c0_g1_i5	10.5287	4.747	7.93438e-14	2.16159e-12	260.729	243.304	28.097	0	0	0	N.A.	N.A.	N.A.
TRINITY_DN31859_c0_g4_i12	10.5122	4.73171	8.72189e-10	1.20416e-08	319.541	519.105	9.287	0	0	0	N.A.	N.A.	N.A.
TRINITY_DN32289_c0_g1_i2	10.5037	4.72297	6.94954e-10	9.75363e-09	122.557	133.965	2.99	0	0	0	N.A.	N.A.	N.A.
TRINITY_DN31063_c1_g1_i3	10.5031	10.1286	2.66902e-14	7.75185e-13	840.512	897.447	3804.24	2.747	0	0	gi|119138|sp|P17507.1|EF1A2_XENLA	0	RecName: Full=Elongation factor 1-alpha, oocyte form; Short=EF-1-alpha-O; Short=EF-1AO; AltName: Full=42S p48
TRINITY_DN19089_c0_g1_i1	10.4813	4.7009	1.06618e-18	6.63439e-17	52.872	160.713	58.323	0	0	0	N.A.	N.A.	N.A.
TRINITY_DN32192_c0_g1_i4	10.4727	4.69186	4.78215e-24	6.99078e-22	81.009	68.996	53.521	0	0	0	gi|54035928|sp|Q6B4U7.1|GLNA_DEBHA	2.44e-87	RecName: Full=Glutamine synthetase; Short=GS; AltName: Full=Glutamate--ammonia ligase
TRINITY_DN29459_c0_g1_i1	10.4569	4.67652	5.50362e-24	7.96269e-22	24.802	34.675	23.6	0	0	0	gi|395455100|sp|F4JY84.1|TCX7_ARATH	3.15e-27	RecName: Full=Protein tesmin/TSO1-like CXC 7; Short=AtTCX7
TRINITY_DN30806_c0_g3_i1	10.4524	4.67108	6.69906e-14	1.84506e-12	33.336	13.973	112.068	0	0	0	gi|302595585|sp|P0CH36.1|ADHC1_MYCS2	4.45e-77	RecName: Full=NADP-dependent alcohol dehydrogenase C 1; Short=Ms-ADHC 1
TRINITY_DN28789_c0_g1_i1	10.4482	4.66798	3.24787e-24	4.90073e-22	57.319	60.612	43.457	0	0	0	N.A.	N.A.	N.A.
TRINITY_DN30852_c4_g1_i2	10.4417	7.32588	1.30763e-14	4.00462e-13	182.276	395.999	15.62	0.187	0	0	gi|172046174|sp|Q6ZVT0.2|TTL10_HUMAN	5.12e-24	RecName: Full=Inactive polyglycylase TTLL10; AltName: Full=Tubulin--tyrosine ligase-like protein 10
TRINITY_DN27484_c0_g1_i2	10.4176	4.63783	1.09272e-21	1.10237e-19	78.512	46.959	102.122	0	0	0	gi|259563717|sp|B2RZ37.1|REEP5_RAT	8.08e-28	RecName: Full=Receptor expression-enhancing protein 5; AltName: Full=Polyposis locus protein 1 homolog
TRINITY_DN31613_c0_g2_i3	10.395	8.97305	1.97684e-24	3.05498e-22	1733.92	1767.29	329.248	0	0.823	1.306	N.A.	N.A.	N.A.
TRINITY_DN31613_c1_g2_i3	10.3904	4.61221	6.97843e-12	1.3714e-10	77.644	87.177	5.332	0	0	0	N.A.	N.A.	N.A.
TRINITY_DN32047_c0_g1_i2	10.3797	4.60133	1.77584e-19	1.24371e-17	5.764	7.026	2.354	0	0	0	gi|81866042|sp|Q80ZA4.1|PKHL1_MOUSE	0	RecName: Full=Fibrocystin-L; AltName: Full=Polycystic kidney and hepatic disease 1-like protein 1; Short=PKHD1-like protein 1; AltName: Full=Protein D86; Flags: Precursor
TRINITY_DN30040_c0_g8_i1	10.378	4.59932	3.38283e-23	4.42949e-21	50.56	37.15	32.216	0	0	0	gi|81889847|sp|Q5XI50.1|MARH7_RAT	7.01e-07	RecName: Full=E3 ubiquitin-protein ligase MARCH7; AltName: Full=Membrane-associated RING finger protein 7; AltName: Full=Membrane-associated RING-CH protein VII; Short=MARCH-VII; AltName: Full=RING-type E3 ubiquitin transferase MARCH7
TRINITY_DN14158_c0_g1_i2	10.3673	4.58845	2.64898e-18	1.53303e-16	35.57	19.493	68.587	0	0	0	N.A.	N.A.	N.A.
TRINITY_DN31511_c0_g1_i6	10.3629	4.58447	3.85533e-21	3.62902e-19	359.87	352.712	723.765	0	0	0	gi|59799576|sp|P69149.2|H31_TETPY	7.54e-49	RecName: Full=Histone H3; AltName: Full=H3S; AltName: Full=Major histone H3; Contains: RecName: Full=H3F
TRINITY_DN23401_c0_g1_i1	10.3534	4.57537	6.16253e-23	7.73783e-21	78.425	106.362	129.983	0	0	0	N.A.	N.A.	N.A.
TRINITY_DN31130_c0_g4_i1	10.3497	6.45838	2.18646e-29	7.25193e-27	222.127	443.209	198.582	0	0.398	0	gi|1707963|sp|P52783.1|GLNA_PINSY	2.33e-89	RecName: Full=Glutamine synthetase cytosolic isozyme; AltName: Full=GS1; AltName: Full=Glutamate--ammonia ligase
TRINITY_DN31514_c2_g3_i6	10.329	4.55352	1.26787e-09	1.70688e-08	26.86	70.798	1.412	0	0	0	gi|75277931|sp|O48786.1|C734A_ARATH	1.56e-35	RecName: Full=Cytochrome P450 734A1; AltName: Full=Protein PHYB ACTIVATION-TAGGED SUPPRESSOR 1
TRINITY_DN28681_c0_g1_i1	10.3287	6.43781	5.49337e-31	2.29921e-28	96.585	185.156	102.581	0	0.163	0	gi|161789027|sp|Q6NYL5.2|ALAT2_DANRE	4.78e-131	RecName: Full=Alanine aminotransferase 2-like; Short=ALT2; AltName: Full=Glutamate pyruvate transaminase 2; Short=GPT 2; AltName: Full=Glutamic--alanine transaminase 2; AltName: Full=Glutamic--pyruvic transaminase 2
TRINITY_DN27360_c0_g1_i3	10.3218	4.54418	1.51435e-18	9.11659e-17	42.133	25.105	81.088	0	0	0	N.A.	N.A.	N.A.
TRINITY_DN31511_c0_g1_i8	10.3196	4.54204	9.5471e-19	6.00451e-17	79.527	65.939	187.647	0	0	0	gi|59799576|sp|P69149.2|H31_TETPY	2.54e-88	RecName: Full=Histone H3; AltName: Full=H3S; AltName: Full=Major histone H3; Contains: RecName: Full=H3F
TRINITY_DN31859_c0_g3_i1	10.3153	4.53958	2.29943e-08	2.43916e-07	109.654	163.758	1.154	0	0	0	N.A.	N.A.	N.A.
TRINITY_DN31863_c0_g1_i1	10.3086	4.53165	4.48542e-22	4.81515e-20	19.214	20.189	32.758	0	0	0	gi|75047845|sp|Q8WMP9.1|PAG15_BOVIN	5.42e-17	RecName: Full=Group XV phospholipase A2; AltName: Full=1-O-acylceramide synthase; Short=ACS; AltName: Full=LCAT-like lysophospholipase; Short=LLPL; AltName: Full=Lysophospholipase 3; AltName: Full=Lysosomal phospholipase A2; Short=LPLA2; Flags: Precursor
TRINITY_DN31733_c0_g1_i7	10.2978	4.52142	9.0866e-22	9.341e-20	19.262	32.188	17.574	0	0	0	gi|347595775|sp|Q8IUR5.3|TMTC1_HUMAN	9.99e-07	RecName: Full=Transmembrane and TPR repeat-containing protein 1
TRINITY_DN19316_c0_g1_i1	10.2815	4.5047	1.33035e-17	6.84296e-16	52.267	23.725	90.422	0	0	0	N.A.	N.A.	N.A.
TRINITY_DN30624_c0_g1_i1	10.2801	4.50329	2.76962e-16	1.13422e-14	60.625	31.184	142.637	0	0	0	N.A.	N.A.	N.A.
TRINITY_DN31036_c0_g1_i2	10.2466	6.37636	4.71352e-25	8.08369e-23	91.699	103.727	272.525	0	0	0.252	gi|254763457|sp|P42319.4|YXJH_BACSU	1.69e-112	RecName: Full=Uncharacterized protein YxjH
TRINITY_DN32192_c0_g4_i7	10.2442	4.46925	6.34207e-21	5.7107e-19	95.756	176.202	90.763	0	0	0	gi|121334|sp|P04770.1|GLNA1_PHAVU	1.99e-41	RecName: Full=Glutamine synthetase PR-1; AltName: Full=Gln isozyme beta; AltName: Full=Glutamate--ammonia ligase
TRINITY_DN30824_c0_g5_i2	10.2419	6.38554	4.21229e-14	1.19238e-12	96.526	144.733	6.627	0	0	0.144	gi|75076712|sp|Q4R7H0.1|TTL10_MACFA	2.97e-23	RecName: Full=Protein polyglycylase TTLL10; AltName: Full=Tubulin--tyrosine ligase-like protein 10
TRINITY_DN30698_c0_g2_i2	10.2109	4.43666	6.94773e-23	8.63127e-21	114.696	157.085	148.345	0	0	0	gi|51317342|sp|P02310.2|H41_TETPY	1.52e-47	RecName: Full=Histone H4, major
TRINITY_DN29132_c0_g3_i1	10.2041	4.42956	2.89919e-19	1.96002e-17	32.683	12.182	24.73	0	0	0	N.A.	N.A.	N.A.
TRINITY_DN27011_c0_g1_i1	10.1826	4.40838	1.77784e-15	6.37863e-14	8.944	6.684	28.697	0	0	0	gi|74676579|sp|Q12311.1|NTO1_YEAST	2.67e-16	RecName: Full=NuA3 HAT complex component NTO1
TRINITY_DN31948_c0_g1_i15	10.1797	4.41021	1.19552e-05	7.6192e-05	2.331	54.841	0	0	0	0	N.A.	N.A.	N.A.
TRINITY_DN17095_c0_g2_i1	10.1753	4.40192	2.15797e-22	2.44738e-20	48.853	33.888	43.799	0	0	0	N.A.	N.A.	N.A.
TRINITY_DN30604_c1_g8_i1	10.1707	4.39747	1.09914e-20	9.51797e-19	42.309	59.392	87.797	0	0	0	gi|75309064|sp|Q9FGR9.1|CEP1_ARATH	1.84e-67	RecName: Full=KDEL-tailed cysteine endopeptidase CEP1; AltName: Full=Cysteine proteinase CP56; Short=AtCP56; Flags: Precursor
TRINITY_DN30119_c0_g1_i1	10.167	4.39438	2.16046e-19	1.49816e-17	15.254	34.116	15.443	0	0	0	gi|34978383|sp|P25822.2|PUM_DROME	1.73e-12	RecName: Full=Maternal protein pumilio
TRINITY_DN42141_c0_g1_i1	10.1657	4.39252	2.18957e-22	2.47922e-20	19.253	14.144	19.527	0	0	0	gi|1723580|sp|Q10496.1|GYP51_SCHPO	3.05e-20	RecName: Full=GTPase activating protein Gyp51
TRINITY_DN31227_c0_g1_i3	10.1566	4.38352	7.38232e-19	4.71898e-17	24.646	23.371	55.746	0	0	0	N.A.	N.A.	N.A.
TRINITY_DN27514_c1_g1_i1	10.1169	4.345	3.95067e-20	3.11077e-18	56.119	26.565	48.189	0	0	0	gi|18206375|sp|Q42342.2|CYB5E_ARATH	1.12e-07	RecName: Full=Cytochrome b5 isoform E; Short=AtCb5-E; AltName: Full=Cytochrome b5 isoform 1; AltName: Full=Cytochrome b5 isoform A; Short=AtCb5-A
TRINITY_DN22955_c0_g1_i1	10.116	4.34581	2.86107e-08	2.98747e-07	146.072	203.657	1.695	0	0	0	N.A.	N.A.	N.A.
TRINITY_DN25480_c0_g1_i1	10.0936	4.32195	2.59273e-17	1.27221e-15	56.168	20.907	71.766	0	0	0	N.A.	N.A.	N.A.
TRINITY_DN3467_c0_g1_i1	10.0932	4.32172	1.93247e-18	1.14668e-16	38.72	14.509	36.006	0	0	0	gi|166977331|sp|A5D6U8.1|ACP7_DANRE	1.12e-52	RecName: Full=Acid phosphatase type 7; AltName: Full=Purple acid phosphatase long form; Flags: Precursor
TRINITY_DN30457_c0_g1_i3	10.0744	4.30361	1.91516e-18	1.13737e-16	15.605	12.946	32.64	0	0	0	gi|961512656|sp|Q2U4L7.2|GTAA_ASPOR	2.05e-82	RecName: Full=Glutaminase A; Flags: Precursor
TRINITY_DN31932_c1_g1_i1	10.073	4.30187	1.63545e-06	1.23387e-05	235.186	67.878	0	0	0	0	N.A.	N.A.	N.A.
TRINITY_DN31286_c0_g3_i1	10.0722	4.3021	1.44022e-09	1.91906e-08	70.544	45.841	1.872	0	0	0	N.A.	N.A.	N.A.
TRINITY_DN28063_c0_g3_i1	10.059	7.4887	6.82419e-38	7.73941e-35	177.526	270.85	200.96	0.122	0	0.324	gi|75038571|sp|O18823.1|AOAH_RABIT	9.08e-122	RecName: Full=Acyloxyacyl hydrolase; Contains: RecName: Full=Acyloxyacyl hydrolase small subunit; Contains: RecName: Full=Acyloxyacyl hydrolase large subunit; Flags: Precursor
TRINITY_DN24861_c0_g1_i3	10.0566	4.28638	3.25941e-16	1.31792e-14	44.221	17.223	11.959	0	0	0	N.A.	N.A.	N.A.
TRINITY_DN44656_c0_g1_i1	10.0464	6.15629	3.45127e-23	4.49399e-21	143.439	73.079	282.554	0.244	0	0	gi|75335567|sp|Q9LVW4.1|MY118_ARATH	3.43e-21	RecName: Full=Transcription factor MYB118; AltName: Full=Myb-related protein 118; Short=AtMYB118; AltName: Full=Protein PLANT GROWTH ACTIVATOR 37
TRINITY_DN28398_c0_g2_i1	10.0437	4.27563	2.53583e-09	3.23841e-08	318.078	444.486	9.946	0	0	0	N.A.	N.A.	N.A.
TRINITY_DN28272_c0_g1_i2	10.0384	4.26981	2.34362e-09	3.00824e-08	15.312	13.585	0.341	0	0	0	N.A.	N.A.	N.A.
TRINITY_DN17728_c0_g1_i2	10.0328	4.26848	0.000414174	0.0018874	0	58	0	0	0	0	gi|1170652|sp|P46871.1|KRP95_STRPU	8.63e-165	RecName: Full=Kinesin-II 95 kDa subunit; AltName: Full=KRP-85/95 95 kDa subunit
TRINITY_DN31627_c0_g1_i12	10.0285	4.2594	1.14472e-20	9.85198e-19	53.886	53.175	87.432	0	0	0	N.A.	N.A.	N.A.
TRINITY_DN31491_c0_g3_i3	10.0161	7.81869	2.12182e-32	1.05067e-29	720.364	627.11	1495.66	0.853	0	1.099	N.A.	N.A.	N.A.
TRINITY_DN30824_c0_g1_i3	10.0048	4.23772	6.37775e-15	2.06755e-13	15.322	38.37	7.58	0	0	0	gi|172046174|sp|Q6ZVT0.2|TTL10_HUMAN	4.22e-22	RecName: Full=Inactive polyglycylase TTLL10; AltName: Full=Tubulin--tyrosine ligase-like protein 10
TRINITY_DN27333_c0_g1_i2	10.0001	4.2325	9.76437e-12	1.87437e-10	22.783	19.55	1.836	0	0	0	N.A.	N.A.	N.A.
TRINITY_DN29227_c0_g1_i1	9.9884	4.22172	8.72951e-11	1.42947e-09	196.203	238.525	13.077	0	0	0	N.A.	N.A.	N.A.
TRINITY_DN29850_c0_g1_i2	9.97832	4.21081	1.00737e-20	8.79913e-19	53.827	39.614	32.781	0	0	0	N.A.	N.A.	N.A.
TRINITY_DN25589_c0_g1_i1	9.97787	4.21022	3.14335e-20	2.52599e-18	63.346	40.321	73.143	0	0	0	N.A.	N.A.	N.A.
TRINITY_DN18085_c0_g1_i1	9.96099	4.19409	1.26831e-21	1.26195e-19	83.096	100.374	103.287	0	0	0	N.A.	N.A.	N.A.
TRINITY_DN30532_c0_g1_i2	9.94383	4.17743	1.86996e-21	1.8262e-19	20.501	16.299	17.962	0	0	0	gi|1710090|sp|P52115.1|RENI_SHEEP	2.85e-11	RecName: Full=Renin; AltName: Full=Angiotensinogenase; Flags: Precursor
TRINITY_DN29566_c0_g1_i1	9.938	6.83713	6.52945e-35	4.94221e-32	175.458	252.84	261.72	0.431	0	0	gi|75571592|sp|Q66S21.1|NATT2_THANI	1.89e-06	RecName: Full=Natterin-2; Flags: Precursor
TRINITY_DN24542_c0_g1_i2	9.925	4.15921	2.29928e-21	2.22079e-19	35.843	31.549	39.243	0	0	0	gi|75336839|sp|Q9S7L2.1|MYB98_ARATH	2.68e-11	RecName: Full=Transcription factor MYB98; AltName: Full=Myb-related protein 98; Short=AtMYB98
TRINITY_DN31948_c0_g1_i3	9.91462	4.1536	5.62973e-07	4.62771e-06	1.2	45.636	0.989	0	0	0	N.A.	N.A.	N.A.
TRINITY_DN31787_c0_g1_i9	9.90947	4.14688	6.37828e-11	1.07089e-09	9.529	55.548	5.285	0	0	0	gi|34395757|sp|Q81SZ9.1|RESA_BACAN	8.13e-07	RecName: Full=Thiol-disulfide oxidoreductase ResA
TRINITY_DN26647_c0_g1_i1	9.90808	6.80434	3.81092e-26	7.78968e-24	157.405	489.278	181.456	0.253	0.271	0	gi|380865439|sp|Q10248.2|YD1K_SCHPO	1.71e-60	RecName: Full=Uncharacterized mitochondrial carrier C4G9.20c
TRINITY_DN24880_c0_g1_i1	9.8987	4.13447	1.12686e-15	4.16809e-14	49.37	64.65	15.573	0	0	0	N.A.	N.A.	N.A.
TRINITY_DN32289_c0_g1_i3	9.897	4.13309	4.3595e-10	6.33474e-09	84.081	82.398	3.814	0	0	0	N.A.	N.A.	N.A.
TRINITY_DN31690_c0_g2_i11	9.89311	8.45971	2.07104e-41	3.46727e-38	2402.68	2108.68	2668.36	1.725	0	3.522	N.A.	N.A.	N.A.
TRINITY_DN22955_c0_g2_i1	9.89013	4.12765	1.53441e-07	1.40266e-06	101.696	179.875	0.8	0	0	0	N.A.	N.A.	N.A.
TRINITY_DN31007_c1_g1_i2	9.88781	4.12317	4.60282e-20	3.59209e-18	17.78	15.786	26.237	0	0	0	N.A.	N.A.	N.A.
TRINITY_DN28947_c0_g3_i1	9.88139	6.78098	4.39067e-35	3.46887e-32	598.967	429.282	546.558	0.966	0	0	gi|212288561|sp|A6QQM4.1|ZN474_BOVIN	1.67e-17	RecName: Full=Zinc finger protein 474
TRINITY_DN30933_c1_g1_i7	9.87697	4.11286	4.76266e-21	4.3776e-19	17.673	21.706	22.317	0	0	0	N.A.	N.A.	N.A.
TRINITY_DN29863_c0_g1_i3	9.86715	4.10289	5.89915e-17	2.72178e-15	26.431	21.181	59.312	0	0	0	N.A.	N.A.	N.A.
TRINITY_DN27733_c0_g2_i1	9.86706	4.10292	1.25451e-18	7.67049e-17	121.075	66.338	150.629	0	0	0	N.A.	N.A.	N.A.
TRINITY_DN30224_c0_g1_i1	9.86567	4.102	2.445e-19	1.67563e-17	27.982	25.219	14.513	0	0	0	N.A.	N.A.	N.A.
TRINITY_DN31806_c0_g2_i10	9.85896	4.09528	4.00747e-20	3.14844e-18	121.026	78.588	119.955	0	0	0	N.A.	N.A.	N.A.
TRINITY_DN31007_c1_g1_i1	9.85896	4.09527	5.1121e-20	3.95008e-18	20.842	14.691	24.518	0	0	0	N.A.	N.A.	N.A.
TRINITY_DN30532_c0_g1_i1	9.8521	4.0887	2.21563e-20	1.81788e-18	17.848	13.493	20.234	0	0	0	gi|1710090|sp|P52115.1|RENI_SHEEP	2.83e-11	RecName: Full=Renin; AltName: Full=Angiotensinogenase; Flags: Precursor
TRINITY_DN31046_c0_g1_i7	9.84896	4.0857	1.8011e-20	1.50946e-18	86.89	77.174	112.068	0	0	0	gi|1710783|sp|P50695.1|RST1_AVESA	5.68e-12	RecName: Full=Thaumatin-like pathogenesis-related protein 1; Flags: Precursor
TRINITY_DN25544_c0_g1_i1	9.84268	4.07895	3.17272e-15	1.07929e-13	62.586	15.809	25.813	0	0	0	N.A.	N.A.	N.A.
TRINITY_DN31723_c0_g1_i6	9.83654	4.07514	8.57958e-14	2.31583e-12	6.427	38.906	17.785	0	0	0	N.A.	N.A.	N.A.
TRINITY_DN25737_c0_g2_i1	9.83187	8.55563	1.34665e-35	1.15475e-32	1157.73	875.627	1715.92	2.034	0	0.874	N.A.	N.A.	N.A.
TRINITY_DN30514_c3_g9_i1	9.82831	9.01566	3.69826e-44	9.63123e-41	1642.59	1373.98	1759.66	1.584	0.335	2.108	N.A.	N.A.	N.A.
TRINITY_DN24545_c0_g1_i1	9.82236	4.05975	2.18899e-18	1.2848e-16	57.612	30.5	67.658	0	0	0	N.A.	N.A.	N.A.
TRINITY_DN31806_c0_g2_i1	9.79866	4.03706	1.60078e-19	1.13124e-17	109.42	72.44	124.745	0	0	0	N.A.	N.A.	N.A.
TRINITY_DN31932_c1_g5_i9	9.79397	4.03241	6.52386e-17	2.98649e-15	91.24	102.986	238.261	0	0	0	N.A.	N.A.	N.A.
TRINITY_DN29188_c1_g5_i2	9.79302	4.03283	9.45835e-16	3.54134e-14	18.511	60.099	22.859	0	0	0	gi|75337651|sp|Q9STV4.1|CIPK8_ARATH	1.02e-29	RecName: Full=CBL-interacting serine/threonine-protein kinase 8; AltName: Full=SNF1-related kinase 3.13; AltName: Full=SOS2-like protein kinase PKS11
TRINITY_DN29124_c0_g1_i1	9.78369	8.1083	4.67055e-40	6.56819e-37	477.765	271.478	408.323	0.291	0.452	0.189	N.A.	N.A.	N.A.
TRINITY_DN20861_c0_g1_i1	9.77046	4.01225	5.20957e-09	6.2789e-08	49.175	95.937	2.248	0	0	0	N.A.	N.A.	N.A.
TRINITY_DN32140_c0_g1_i1	9.76066	5.87181	1.57375e-17	8.00134e-16	26.168	176.077	56.122	0	0.181	0	gi|21542167|sp|Q51330.3|OXLT_OXAFO	6.36e-07	RecName: Full=Oxalate:formate antiporter; Short=OFA; AltName: Full=Oxalate:formate antiport protein; AltName: Full=Oxalate:formate exchange protein
TRINITY_DN1369_c0_g1_i1	9.75809	3.99855	3.86091e-18	2.14779e-16	44.26	100.636	64.727	0	0	0	N.A.	N.A.	N.A.
TRINITY_DN25624_c0_g1_i2	9.74416	3.98418	1.93229e-16	8.16027e-15	24.363	15.421	46.647	0	0	0	gi|74962551|sp|Q17938.2|DAF36_CAEEL	3.03e-65	RecName: Full=Cholesterol 7-desaturase; AltName: Full=Cholesterol desaturase daf-36
TRINITY_DN27872_c0_g1_i1	9.72457	3.96476	1.23659e-13	3.26146e-12	33.902	14.486	79.405	0	0	0	gi|585338|sp|Q08480.1|KAD4_ORYSJ	5.13e-83	RecName: Full=Adenylate kinase 4; AltName: Full=ATP-AMP transphosphorylase 4; AltName: Full=ATP:AMP phosphotransferase; AltName: Full=Adenylate kinase B; Short=AK B; AltName: Full=Adenylate monophosphate kinase 4
TRINITY_DN30161_c0_g1_i9	9.72267	5.85978	4.08096e-20	3.2026e-18	234.172	144.561	641.229	0	0	0.766	N.A.	N.A.	N.A.
TRINITY_DN31859_c0_g4_i2	9.7038	3.94687	1.2459e-11	2.34427e-10	50.726	55.719	5.768	0	0	0	N.A.	N.A.	N.A.
TRINITY_DN30013_c0_g1_i1	9.69235	3.93482	1.58717e-19	1.12389e-17	18.716	13.71	13.042	0	0	0	gi|166234059|sp|Q9SLI2.2|NEK1_ARATH	8.25e-06	RecName: Full=Serine/threonine-protein kinase Nek1; AltName: Full=NimA-related protein kinase 1; Short=AtNek1
TRINITY_DN45035_c0_g1_i1	9.68437	3.92723	3.65168e-20	2.89479e-18	59.669	62.688	57.252	0	0	0	gi|74751547|sp|Q8WVE0.1|N6MT2_HUMAN	2.98e-22	RecName: Full=Protein-lysine N-methyltransferase N6AMT2; AltName: Full=N(6)-adenine-specific DNA methyltransferase 2
TRINITY_DN31515_c1_g3_i1	9.68106	3.92128	1.50285e-06	1.14204e-05	9.08	0	15.867	0	0	0	N.A.	N.A.	N.A.
TRINITY_DN31080_c3_g2_i8	9.67967	3.92387	1.27307e-06	9.79506e-06	39.402	36.648	0	0	0	0	gi|13626393|sp|Q9FVT2.1|EF1G2_ARATH	7.42e-57	RecName: Full=Probable elongation factor 1-gamma 2; Short=EF-1-gamma 2; AltName: Full=eEF-1B gamma 2
TRINITY_DN29372_c0_g1_i1	9.67747	3.92042	2.84669e-19	1.92837e-17	24.978	16.185	22.352	0	0	0	gi|187471000|sp|A4QNX6.1|CTL2B_DANRE	2.21e-26	RecName: Full=CTD small phosphatase-like protein 2-B; Short=CTDSP-like 2-B
TRINITY_DN28093_c0_g1_i1	9.67684	3.91973	1.15206e-18	7.09347e-17	34.721	19.162	28.909	0	0	0	N.A.	N.A.	N.A.
TRINITY_DN28172_c0_g1_i1	9.67528	3.9167	3.76473e-11	6.55727e-10	24.578	4.779	57.229	0	0	0	N.A.	N.A.	N.A.
TRINITY_DN25844_c0_g1_i1	9.67331	3.91619	1.52235e-16	6.56713e-15	77.615	32.177	33.44	0	0	0	N.A.	N.A.	N.A.
TRINITY_DN25290_c0_g1_i1	9.66579	6.56709	1.41452e-35	1.19834e-32	173	165.765	189.625	0.187	0.199	0	N.A.	N.A.	N.A.
TRINITY_DN31132_c0_g1_i7	9.65821	3.90131	1.60439e-15	5.78825e-14	17.4	8.384	29.262	0	0	0	N.A.	N.A.	N.A.
TRINITY_DN31491_c0_g3_i2	9.65754	3.90125	2.12984e-18	1.25427e-16	55.534	54.054	95.13	0	0	0	N.A.	N.A.	N.A.
TRINITY_DN29141_c0_g1_i1	9.65585	3.89957	3.33751e-18	1.88543e-16	22.286	19.162	36.242	0	0	0	N.A.	N.A.	N.A.
TRINITY_DN20280_c0_g2_i1	9.64991	3.89382	3.7898e-18	2.11157e-16	46.522	23.44	33.346	0	0	0	gi|75329125|sp|Q8H1P9.1|MB3R3_ARATH	1.03e-16	RecName: Full=Transcription factor MYB3R-3; AltName: Full=Myb-related protein 3R-3
TRINITY_DN31485_c0_g2_i3	9.64833	3.89294	5.75519e-16	2.22839e-14	4.291	12.798	12.63	0	0	0	N.A.	N.A.	N.A.
TRINITY_DN31642_c5_g2_i4	9.64595	3.89212	1.16895e-11	2.21132e-10	3.199	32.747	15.82	0	0	0	N.A.	N.A.	N.A.
TRINITY_DN21619_c0_g1_i2	9.64176	3.88686	2.3614e-16	9.78442e-15	10.241	30.489	20.575	0	0	0	N.A.	N.A.	N.A.
TRINITY_DN22741_c0_g1_i1	9.64018	3.8836	2.92099e-13	7.2016e-12	45.898	23.314	125.287	0	0	0	N.A.	N.A.	N.A.
TRINITY_DN32137_c0_g1_i2	9.63766	8.79559	7.98325e-44	1.81078e-40	153.631	118.772	92.941	0.112	0.154	0.072	gi|17380349|sp|P29994.2|ITPR1_RAT	4.49e-35	RecName: Full=Inositol 1,4,5-trisphosphate receptor type 1; AltName: Full=IP3 receptor isoform 1; Short=IP-3-R; Short=IP3R 1; Short=InsP3R1; AltName: Full=Type 1 inositol 1,4,5-trisphosphate receptor; Short=Type 1 InsP3 receptor
TRINITY_DN31491_c0_g1_i4	9.63435	3.87773	6.32693e-12	1.25473e-10	42.914	22.39	157.915	0	0	0	N.A.	N.A.	N.A.
TRINITY_DN31690_c0_g2_i10	9.63421	6.53546	1.28532e-33	7.59472e-31	989.364	729.834	817.847	1.425	0	0	N.A.	N.A.	N.A.
TRINITY_DN30161_c0_g1_i7	9.6317	3.87526	7.9813e-12	1.55286e-10	41.314	29.211	187.518	0	0	0	N.A.	N.A.	N.A.
TRINITY_DN29247_c1_g2_i3	9.63027	3.87504	3.46302e-18	1.9418e-16	93.874	52.537	56.205	0	0	0	N.A.	N.A.	N.A.
TRINITY_DN35317_c0_g1_i1	9.6152	3.86118	3.75717e-17	1.79352e-15	109.8	147.584	61.219	0	0	0	gi|115809|sp|P09226.2|CB25_TETTH	8.75e-09	RecName: Full=25 kDa calcium-binding protein; AltName: Full=TCBP-25; Contains: RecName: Full=10 kDa calcium-binding protein; AltName: Full=TCBP-10
TRINITY_DN31705_c4_g1_i2	9.6121	6.51347	2.68387e-33	1.53428e-30	863.558	617.437	775.802	1.678	0	0	gi|115741|sp|P07711.2|CATL1_HUMAN	5.97e-27	RecName: Full=Cathepsin L1; AltName: Full=Cathepsin L; AltName: Full=Major excreted protein; Short=MEP; Contains: RecName: Full=Cathepsin L1 heavy chain; Contains: RecName: Full=Cathepsin L1 light chain; Flags: Precursor
TRINITY_DN14204_c0_g1_i1	9.60645	7.04417	9.41355e-26	1.78413e-23	431.155	204.717	721.858	0.347	0	0.901	N.A.	N.A.	N.A.
TRINITY_DN31697_c2_g4_i6	9.59906	3.84549	2.14687e-18	1.26219e-16	22.783	40.777	33.782	0	0	0	gi|190358753|sp|A3B529.2|CIPKS_ORYSJ	7.05e-28	RecName: Full=CBL-interacting protein kinase 28; AltName: Full=OsCIPK28
TRINITY_DN28319_c0_g1_i1	9.58799	3.83469	2.8071e-17	1.36785e-15	16.346	28.048	37.607	0	0.109	0	N.A.	N.A.	N.A.
TRINITY_DN31859_c0_g1_i6	9.58229	3.83144	6.28753e-09	7.45419e-08	77.791	139.337	4.037	0	0	0	N.A.	N.A.	N.A.
TRINITY_DN28912_c0_g1_i1	9.58183	3.82937	1.18663e-14	3.67244e-13	12.221	47.393	41.974	0	0	0	N.A.	N.A.	N.A.
TRINITY_DN30654_c0_g1_i1	9.57967	3.82688	1.10486e-18	6.83877e-17	19.428	26.28	16.455	0	0	0	N.A.	N.A.	N.A.
TRINITY_DN27855_c0_g1_i2	9.57835	5.69268	2.38658e-20	1.94228e-18	108.942	44.438	197.241	0.234	0	0	gi|51701294|sp|Q9P959.2|AOX_EMENI	1.56e-75	RecName: Full=Alternative oxidase, mitochondrial; Flags: Precursor
TRINITY_DN31352_c0_g1_i1	9.57508	3.82229	1.31211e-18	7.9949e-17	18.697	24.478	30.356	0	0.099	0.117	gi|74858271|sp|Q55BZ5.1|DCD1A_DICDI	2.35e-48	RecName: Full=Protein dcd1A; AltName: Full=Acid ceramidase-like protein A; Flags: Precursor
TRINITY_DN594_c0_g1_i2	9.57433	3.81834	0.000547523	0.00241965	161.54	0	0	0	0	0	gi|1345921|sp|P24525.2|CYPH_BRANA	1.66e-70	RecName: Full=Peptidyl-prolyl cis-trans isomerase; Short=PPIase; AltName: Full=Cyclophilin; AltName: Full=Cyclosporin A-binding protein; AltName: Full=Rotamase
TRINITY_DN30757_c1_g2_i4	9.573	3.82185	1.50447e-06	1.14309e-05	29.279	31.253	0	0	0	0	N.A.	N.A.	N.A.
TRINITY_DN39805_c0_g1_i1	9.56961	5.68622	3.65551e-27	8.56791e-25	206.99	114.985	206.48	0.356	0	0	N.A.	N.A.	N.A.
TRINITY_DN31091_c0_g1_i9	9.56918	3.81619	4.15457e-17	1.97118e-15	105.207	51.681	112.351	0	0	0	N.A.	N.A.	N.A.
TRINITY_DN25425_c0_g1_i1	9.56805	3.81622	2.55109e-15	8.87142e-14	29.825	40.332	11.806	0	0	0	N.A.	N.A.	N.A.
TRINITY_DN21995_c0_g1_i3	9.56377	3.8116	2.15339e-18	1.26496e-16	45.976	51.613	30.957	0	0	0	N.A.	N.A.	N.A.
TRINITY_DN28496_c0_g1_i1	9.55973	3.80773	2.99927e-18	1.7118e-16	14.327	24.466	22.859	0	0	0	gi|75073767|sp|Q95K25.1|DAAF3_MACFA	6.81e-42	RecName: Full=Dynein assembly factor 3, axonemal
TRINITY_DN30800_c3_g3_i3	9.55813	3.8088	3.68872e-11	6.44404e-10	10.416	56.027	8.181	0	0	0	gi|75277931|sp|O48786.1|C734A_ARATH	5.15e-33	RecName: Full=Cytochrome P450 734A1; AltName: Full=Protein PHYB ACTIVATION-TAGGED SUPPRESSOR 1
TRINITY_DN31080_c2_g1_i4	9.55731	8.61561	1.49807e-42	2.77203e-39	3781.92	4610.68	3172.15	2.409	2.632	6.27	N.A.	N.A.	N.A.
TRINITY_DN19190_c0_g1_i2	9.53998	3.7889	5.81988e-18	3.14789e-16	25.28	31.96	17.268	0	0	0	gi|549804|sp|P12688.2|YPK1_YEAST	4.18e-87	RecName: Full=Serine/threonine-protein kinase YPK1; AltName: Full=Sphingosine-like immunosuppressant resistant protein 2; AltName: Full=Yeast protein kinase 1
TRINITY_DN6901_c0_g1_i1	9.53473	3.78365	4.27128e-19	2.80321e-17	40.466	46.161	49.59	0	0	0	N.A.	N.A.	N.A.
TRINITY_DN31164_c0_g1_i4	9.53147	3.77966	9.35233e-15	2.95024e-13	30.927	15.079	54.934	0	0	0	gi|129777|sp|P28712.1|PEPA1_RABIT	1.12e-56	RecName: Full=Pepsin II-1; AltName: Full=Pepsin A; Flags: Precursor
TRINITY_DN31366_c0_g2_i5	9.53013	3.77924	6.31147e-15	2.04795e-13	23.008	14.999	6.474	0	0	0	N.A.	N.A.	N.A.
TRINITY_DN31362_c0_g1_i17	9.52274	3.77097	9.73553e-14	2.60782e-12	60.118	18.01	82.63	0	0	0	N.A.	N.A.	N.A.
TRINITY_DN14498_c0_g1_i1	9.51243	3.76034	7.46421e-11	1.2358e-09	31.971	5.019	58.335	0	0	0	gi|544251|sp|P36596.1|FDFT_SCHPO	1.25e-16	RecName: Full=Squalene synthase; Short=SQS; Short=SS; AltName: Full=FPP:FPP farnesyltransferase; AltName: Full=Farnesyl-diphosphate farnesyltransferase
TRINITY_DN32118_c0_g1_i1	9.49844	9.85217	3.76306e-25	6.52426e-23	151.231	340.952	94.377	0.412	0.072	0.108	gi|269849629|sp|Q86WI1.2|PKHL1_HUMAN	1.41e-107	RecName: Full=Fibrocystin-L; AltName: Full=Polycystic kidney and hepatic disease 1-like protein 1; Short=PKHD1-like protein 1; Flags: Precursor
TRINITY_DN28774_c0_g1_i1	9.48444	6.38605	8.77905e-31	3.5682e-28	202.777	117.05	211.565	0.216	0.235	0	N.A.	N.A.	N.A.
TRINITY_DN32140_c0_g1_i3	9.47748	3.73205	2.22478e-10	3.38824e-09	6.398	55.502	9.758	0	0	0	gi|21542167|sp|Q51330.3|OXLT_OXAFO	5.08e-08	RecName: Full=Oxalate:formate antiporter; Short=OFA; AltName: Full=Oxalate:formate antiport protein; AltName: Full=Oxalate:formate exchange protein
TRINITY_DN30869_c0_g1_i3	9.47687	3.72862	2.01979e-15	7.15835e-14	13.371	12.763	4.685	0	0	0	gi|3023259|sp|O00906.1|AGLU_TETPY	0	RecName: Full=Lysosomal acid alpha-glucosidase; AltName: Full=Acid maltase; Flags: Precursor
TRINITY_DN31762_c2_g2_i1	9.47059	3.72162	8.45339e-16	3.18201e-14	8.602	3.753	9.852	0	0	0	gi|75322408|sp|Q65XV7.1|RFA1C_ORYSJ	1.59e-50	RecName: Full=Replication protein A 70 kDa DNA-binding subunit C; Short=OsRPA70c; AltName: Full=Replication factor A protein 1C; AltName: Full=Replication protein A 1C
TRINITY_DN5405_c0_g1_i1	9.46926	3.72087	3.4155e-18	1.92283e-16	31.756	26.371	39.326	0	0	0	gi|71151871|sp|Q6SP97.1|ENKUR_MOUSE	1.88e-16	RecName: Full=Enkurin
TRINITY_DN29243_c0_g1_i1	9.46603	3.71673	1.16372e-12	2.59602e-11	26.655	5.578	8.428	0	0	0	N.A.	N.A.	N.A.
TRINITY_DN26984_c0_g1_i1	9.4633	3.7145	4.07851e-15	1.36587e-13	48.239	16.607	46.941	0	0	0	N.A.	N.A.	N.A.
TRINITY_DN31831_c0_g2_i3	9.45593	3.70795	2.26489e-15	7.96678e-14	6.769	8.634	18.303	0	0	0	gi|75109943|sp|Q5VQ78.1|COB21_ORYSJ	0	RecName: Full=Coatomer subunit beta'-1; AltName: Full=Beta'-coat protein 1; Short=Beta'-COP 1
TRINITY_DN29614_c0_g1_i6	9.45358	3.70612	1.4747e-17	7.51402e-16	81.867	129.733	145.65	0	0	0	N.A.	N.A.	N.A.
TRINITY_DN16332_c0_g2_i1	9.45216	3.70573	5.66057e-12	1.13139e-10	34.292	39.944	5.791	0	0	0	gi|75323579|sp|Q6H7U5.1|CIPKQ_ORYSJ	2.59e-22	RecName: Full=CBL-interacting protein kinase 26; AltName: Full=OsCIPK26
TRINITY_DN29614_c0_g1_i13	9.45213	8.31155	3.25803e-33	1.81816e-30	1308.24	1007.22	1141.29	3.122	0.579	0	gi|544010|sp|Q05540.1|CHIB_SOLLC	6.13e-11	RecName: Full=Acidic 27 kDa endochitinase; Flags: Precursor
TRINITY_DN31511_c0_g1_i16	9.44961	3.70222	1.94253e-17	9.72045e-16	42.826	58.377	78.593	0	0	0	gi|59799576|sp|P69149.2|H31_TETPY	2.32e-82	RecName: Full=Histone H3; AltName: Full=H3S; AltName: Full=Major histone H3; Contains: RecName: Full=H3F
TRINITY_DN21163_c0_g1_i1	9.44291	3.69809	4.17926e-09	5.13211e-08	13.723	23.314	0.871	0	0	0	gi|48474595|sp|Q95LP1.1|KIF2C_MACFA	4.97e-114	RecName: Full=Kinesin-like protein KIF2C; AltName: Full=Mitotic centromere-associated kinesin; Short=MCAK
TRINITY_DN25651_c0_g1_i1	9.44254	3.6943	1.10615e-13	2.93726e-12	70.456	18.387	72.966	0	0	0	gi|82104993|sp|Q8QGW7.1|LITAF_CHICK	9.44e-08	RecName: Full=Lipopolysaccharide-induced tumor necrosis factor-alpha factor homolog; Short=LPS-induced TNF-alpha factor homolog; AltName: Full=Small integral membrane protein of lysosome/late endosome
TRINITY_DN28398_c0_g1_i4	9.44093	3.69554	3.22275e-09	4.03503e-08	228.827	276.006	12.147	0	0	0	N.A.	N.A.	N.A.
TRINITY_DN31690_c0_g2_i9	9.44055	6.84624	2.79094e-34	1.90529e-31	1221.26	792.157	891.308	1.481	0.895	0	N.A.	N.A.	N.A.
TRINITY_DN25236_c0_g1_i2	9.4385	3.69133	4.83347e-17	2.27031e-15	64.078	46.891	91.116	0	0	0	N.A.	N.A.	N.A.
TRINITY_DN28213_c0_g1_i1	9.43113	6.33393	3.29179e-32	1.59629e-29	93.737	67.684	85.325	0.216	0	0	gi|74851880|sp|Q54GB2.1|CTSL2_DICDI	6.89e-35	RecName: Full=CTD small phosphatase-like protein 2; Short=CTDSP-like 2
TRINITY_DN25636_c0_g4_i1	9.4294	7.51218	1.29802e-33	7.60583e-31	715.263	849.233	1528.02	1.706	0.606	0.739	gi|122032|sp|P08994.2|H2B2_TETTS	2.34e-58	RecName: Full=Histone H2B.2; Short=H2B-2
TRINITY_DN32213_c4_g1_i9	9.42286	3.67493	1.116e-11	2.12258e-10	88.968	12.296	73.378	0	0	0	N.A.	N.A.	N.A.
TRINITY_DN32268_c2_g1_i1	9.41826	3.67275	5.3267e-16	2.07851e-14	9.304	23.28	18.821	0	0	0	gi|118578026|sp|Q19QU3.1|ZRAB2_PIG	4.2e-12	RecName: Full=Zinc finger Ran-binding domain-containing protein 2; AltName: Full=Zinc finger protein 265
TRINITY_DN41938_c0_g1_i1	9.4167	6.33533	7.74841e-26	1.48455e-23	260.534	90.485	135.715	0	0.217	0.27	N.A.	N.A.	N.A.
TRINITY_DN17212_c0_g1_i1	9.41623	3.67038	2.72737e-18	1.57322e-16	51.828	58.422	65.421	0	0	0	N.A.	N.A.	N.A.
TRINITY_DN28449_c0_g1_i3	9.40484	3.65968	1.22128e-17	6.31892e-16	16.424	26.439	22.658	0	0	0.036	gi|62286630|sp|Q96329.1|ACOX4_ARATH	1.07e-116	RecName: Full=Acyl-coenzyme A oxidase 4, peroxisomal; Short=AOX 4; AltName: Full=G6p; AltName: Full=Short-chain acyl-CoA oxidase; Short=AtCX4; Short=AtG6; Short=SAOX
TRINITY_DN27071_c0_g1_i1	9.40394	3.65844	4.24029e-16	1.6807e-14	16.727	9.262	7.521	0	0	0	gi|74632870|sp|Q6C2R8.1|RAD5_YARLI	3.79e-22	RecName: Full=DNA repair protein RAD5
TRINITY_DN29614_c0_g1_i14	9.39959	5.51853	1.44119e-27	3.6063e-25	196.876	211.253	307.284	0	0.561	0	gi|259585967|sp|O04138.2|CHI4_ORYSJ	1.43e-12	RecName: Full=Chitinase 4; AltName: Full=OsChia2b; AltName: Full=Pathogenesis related (PR)-3 chitinase 4; Flags: Precursor
TRINITY_DN4398_c0_g1_i1	9.39664	3.6527	1.34781e-11	2.51916e-10	104.066	111.974	15.726	0	0	0	N.A.	N.A.	N.A.
TRINITY_DN25138_c0_g1_i2	9.39315	5.53451	1.36927e-19	9.77461e-18	19.048	81.063	32.934	0	0	0.126	gi|391358124|sp|Q9UTL8.2|AP3D_SCHPO	1.06e-48	RecName: Full=AP-3 complex subunit delta; AltName: Full=Adaptor-related protein complex 3 subunit delta; AltName: Full=Delta-adaptin 3; Short=Delta-adaptin
TRINITY_DN32080_c0_g1_i7	9.38029	3.63526	9.0779e-15	2.86624e-13	5.286	2.019	6.144	0	0	0	N.A.	N.A.	N.A.
TRINITY_DN30605_c1_g2_i1	9.3728	5.492	5.31879e-27	1.22219e-24	53.808	47.472	78.534	0	0.145	0	gi|81883513|sp|Q5U2V4.1|PLBL1_RAT	4.68e-60	RecName: Full=Phospholipase B-like 1; AltName: Full=LAMA-like protein 1; AltName: Full=Lamina ancestor homolog 1; AltName: Full=Phospholipase B domain-containing protein 1; Contains: RecName: Full=Phospholipase B-like 1 chain A; Contains: RecName: Full=Phospholipase B-like 1 chain B; Contains: RecName: Full=Phospholipase B-like 1 chain C; Flags: Precursor
TRINITY_DN42772_c0_g1_i1	9.36827	3.62429	1.42915e-16	6.19932e-15	33.453	22.162	44.587	0	0	0	gi|338817663|sp|Q9SRU2.2|BIG_ARATH	2e-06	RecName: Full=Auxin transport protein BIG; AltName: Full=Protein ATTENUATED SHADE AVOIDANCE 1; AltName: Full=Protein CORYMBOSA1; AltName: Full=Protein DARK OVER-EXPRESSION OF CAB 1; AltName: Full=Protein LOW PHOSPHATE-RESISTANT ROOT 1; AltName: Full=Protein TRANSPORT INHIBITOR RESPONSE 3; AltName: Full=Protein UMBRELLA 1
TRINITY_DN29944_c0_g1_i2	9.36821	3.62298	5.73141e-12	1.14392e-10	15.02	2.315	7.898	0	0	0	gi|29337019|sp|Q9Z1J2.1|NEK4_MOUSE	1.46e-07	RecName: Full=Serine/threonine-protein kinase Nek4; AltName: Full=Never in mitosis A-related kinase 4; Short=NimA-related protein kinase 4; AltName: Full=Serine/threonine-protein kinase 2
TRINITY_DN31286_c0_g1_i7	9.35515	3.61329	7.39596e-09	8.64583e-08	36.389	33.146	1.436	0	0	0	N.A.	N.A.	N.A.
TRINITY_DN29887_c1_g1_i1	9.35184	3.60881	3.09953e-15	1.05798e-13	12.162	17.668	32.075	0	0	0	N.A.	N.A.	N.A.
TRINITY_DN24761_c0_g1_i2	9.33973	3.59722	2.26872e-16	9.43378e-15	60.518	57.042	107.077	0	0	0	N.A.	N.A.	N.A.
TRINITY_DN20077_c0_g2_i1	9.33248	5.44819	5.66499e-16	2.19831e-14	124.186	51.442	366.785	0.422	0	0	N.A.	N.A.	N.A.
TRINITY_DN29299_c0_g1_i3	9.33051	3.58874	8.21377e-18	4.36877e-16	19.175	22.367	23.07	0	0	0	gi|387935380|sp|B8ARK7.1|SIR1_ORYSI	5.11e-65	RecName: Full=NAD-dependent protein deacetylase SRT1; AltName: Full=Regulatory protein SIR2 homolog 1; AltName: Full=SIR2-like protein 1
TRINITY_DN22614_c0_g1_i1	9.32847	5.44869	2.20848e-27	5.35481e-25	186.899	221.735	291.971	0.544	0	0	N.A.	N.A.	N.A.
TRINITY_DN24171_c0_g1_i1	9.30668	3.5662	6.61662e-17	3.02305e-15	10.319	16.642	16.149	0	0	0	N.A.	N.A.	N.A.
TRINITY_DN27516_c0_g1_i8	9.30233	6.72362	3.50267e-23	4.55249e-21	548.485	247.183	1072.47	1.191	0	0.766	N.A.	N.A.	N.A.
TRINITY_DN31740_c0_g1_i1	9.29517	6.23074	2.08691e-27	5.09518e-25	237.722	129.003	134.397	0	0	0.595	gi|1133968649|sp|F4IRB4.1|MYB88_ARATH	3.86e-06	RecName: Full=Transcription factor MYB124; AltName: Full=Myb-related protein 124; Short=AtMYB124
TRINITY_DN22286_c0_g1_i1	9.28867	3.54918	5.93558e-17	2.73499e-15	13.313	20.816	14.807	0	0	0	gi|50401835|sp|P62343.2|CDPK1_PLAFK	1.01e-86	RecName: Full=Calcium-dependent protein kinase 1; AltName: Full=PfCDPK1; Short=PfCPK
TRINITY_DN31995_c0_g1_i1	9.2878	3.54808	3.52207e-17	1.69278e-15	14.942	12.136	10.323	0	0	0	N.A.	N.A.	N.A.
TRINITY_DN21487_c0_g2_i1	9.28621	3.54779	8.52301e-09	9.8455e-08	38.271	35.667	1.613	0	0	0	N.A.	N.A.	N.A.
TRINITY_DN25638_c0_g1_i1	9.28194	3.54115	8.22272e-13	1.87438e-11	36.155	9.216	40.02	0	0	0	N.A.	N.A.	N.A.
TRINITY_DN28880_c0_g1_i2	9.27528	3.53578	7.30322e-16	2.7909e-14	12.026	7.984	16.797	0	0	0	gi|81893018|sp|Q6U7H8.1|PI5L1_MOUSE	9.43e-17	RecName: Full=Phosphatidylinositol 4-phosphate 5-kinase-like protein 1; Short=PI(4)P 5-kinase-like protein 1; Short=PtdIns(4)P-5-kinase-like protein 1; AltName: Full=Phosphatidylinositol phosphate kinase homolog; Short=PIPKH
TRINITY_DN19471_c0_g1_i1	9.27161	5.40775	2.63738e-28	7.38833e-26	178.842	160.758	152.842	0	0	0.513	gi|73919914|sp|Q5MYA4.3|H32_CICIN	7.23e-46	RecName: Full=Histone H3.2
TRINITY_DN31194_c0_g1_i2	9.26164	3.52327	1.68318e-17	8.54531e-16	13.098	13.733	14.019	0	0	0	gi|113976|sp|P28039.1|AOAH_HUMAN	2.35e-105	RecName: Full=Acyloxyacyl hydrolase; Contains: RecName: Full=Acyloxyacyl hydrolase small subunit; Contains: RecName: Full=Acyloxyacyl hydrolase large subunit; Flags: Precursor
TRINITY_DN25461_c0_g1_i1	9.26103	6.18404	9.04533e-19	5.72993e-17	258.584	47.404	287.062	0.281	0	0.36	N.A.	N.A.	N.A.
TRINITY_DN26655_c0_g1_i1	9.2596	3.52139	3.35574e-15	1.1377e-13	16.083	30.089	40.314	0	0	0	gi|75264322|sp|Q9LXC9.1|IPYR6_ARATH	1.18e-45	RecName: Full=Soluble inorganic pyrophosphatase 6, chloroplastic; AltName: Full=Inorganic pyrophosphatase 6; AltName: Full=Pyrophosphate phospho-hydrolase 6; Short=PPase 6; Flags: Precursor
TRINITY_DN28920_c0_g1_i4	9.2575	3.51898	3.17991e-15	1.08122e-13	44.299	46.172	95.177	0	0	0	N.A.	N.A.	N.A.
TRINITY_DN20636_c0_g1_i1	9.25688	7.56964	1.94001e-32	9.6746e-30	174.454	170.385	140.753	0.534	0	0	N.A.	N.A.	N.A.
TRINITY_DN31610_c0_g1_i5	9.2514	3.51342	7.43457e-17	3.36831e-15	24.051	23.44	33.923	0	0	0	gi|1170972|sp|P45856.1|HBD_BACSU	6.05e-109	RecName: Full=Probable 3-hydroxybutyryl-CoA dehydrogenase; AltName: Full=Beta-hydroxybutyryl-CoA dehydrogenase; Short=BHBD
TRINITY_DN29008_c0_g1_i1	9.24878	3.5104	1.15405e-14	3.57948e-13	34.672	12.98	19.48	0	0	0	gi|347602471|sp|D3ZML2.1|BRSK2_RAT	7.37e-28	RecName: Full=Serine/threonine-protein kinase BRSK2; AltName: Full=Brain-specific serine/threonine-protein kinase 2; Short=BR serine/threonine-protein kinase 2; AltName: Full=Serine/threonine-protein kinase SAD-A
TRINITY_DN13310_c0_g1_i1	9.24749	3.50952	2.62033e-16	1.07748e-14	48.297	33.5	59.983	0	0	0	N.A.	N.A.	N.A.
TRINITY_DN32213_c4_g1_i4	9.24136	7.30948	6.15878e-30	2.19825e-27	251.415	100.237	205.951	0.187	0.335	0	gi|74996433|sp|Q54BU4.1|ABCB1_DICDI	1.08e-81	RecName: Full=ABC transporter B family member 1; AltName: Full=ABC transporter ABCB.1
TRINITY_DN23656_c0_g1_i1	9.23647	8.6333	1.66858e-34	1.18512e-31	252.322	564.159	494.837	0.909	0.235	0.441	gi|12231045|sp|P28812.2|Y3568_PSEAE	0	RecName: Full=Uncharacterized protein PA3568
TRINITY_DN32269_c0_g1_i6	9.23438	3.49909	2.81422e-06	2.03039e-05	17.156	16.858	0	0	0	0	N.A.	N.A.	N.A.
TRINITY_DN31863_c0_g2_i1	9.21949	3.48339	1.01131e-16	4.50351e-15	12.289	12.262	8.64	0	0	0	gi|44888104|sp|Q8NCC3.2|PAG15_HUMAN	2.62e-19	RecName: Full=Group XV phospholipase A2; AltName: Full=1-O-acylceramide synthase; Short=ACS; AltName: Full=LCAT-like lysophospholipase; Short=LLPL; AltName: Full=Lysophospholipase 3; AltName: Full=Lysosomal phospholipase A2; Short=LPLA2; Flags: Precursor
TRINITY_DN31491_c0_g1_i3	9.21827	3.48043	1.07541e-10	1.73549e-09	24.968	17.896	109.267	0	0	0	N.A.	N.A.	N.A.
TRINITY_DN29891_c0_g1_i3	9.21526	3.47877	2.00008e-15	7.09925e-14	13.606	8.076	17.373	0	0	0	gi|27805774|sp|O00844.1|Y80K_PARPR	7.04e-07	RecName: Full=Uncharacterized 80 kDa protein
TRINITY_DN32105_c1_g1_i9	9.209	3.47639	7.04379e-08	6.85324e-07	6.183	12.022	0.259	0	0	0	N.A.	N.A.	N.A.
TRINITY_DN31013_c0_g1_i2	9.20311	3.46773	6.38057e-17	2.93215e-15	7.334	6.114	5.815	0	0	0	gi|27805738|sp|Q9UQB9.1|AURKC_HUMAN	6.32e-66	RecName: Full=Aurora kinase C; AltName: Full=Aurora 3; AltName: Full=Aurora/IPL1-related kinase 3; Short=ARK-3; Short=Aurora-related kinase 3; AltName: Full=Aurora/IPL1/Eg2 protein 2; AltName: Full=Serine/threonine-protein kinase 13; AltName: Full=Serine/threonine-protein kinase aurora-C
TRINITY_DN32227_c0_g1_i3	9.19943	10.2955	4.36525e-30	1.61549e-27	1535.62	1828.57	432.818	1.35	1.311	2.27	gi|729945|sp|P12527.3|LOX5_RAT	7.92e-40	RecName: Full=Arachidonate 5-lipoxygenase; Short=5-LO; Short=5-lipoxygenase
TRINITY_DN24201_c0_g1_i1	9.19908	5.32152	6.94777e-28	1.81611e-25	78.532	84.474	89.845	0.216	0	0	gi|122237705|sp|Q1PDP9.1|MY115_ARATH	1.03e-24	RecName: Full=Transcription factor MYB115; AltName: Full=Myb-related protein 115; Short=AtMYB115
TRINITY_DN24407_c0_g1_i3	9.19347	8.0784	4.04207e-34	2.63165e-31	1548.58	2350.27	3985.72	3.815	3.075	2.486	N.A.	N.A.	N.A.
TRINITY_DN25231_c0_g1_i1	9.19002	3.4577	2.54105e-08	2.67556e-07	11.518	16.756	0.53	0	0	0	gi|257051070|sp|P53992.3|SC24C_HUMAN	2.77e-121	RecName: Full=Protein transport protein Sec24C; AltName: Full=SEC24-related protein C
TRINITY_DN546_c0_g1_i1	9.18316	6.9741	2.81051e-32	1.38197e-29	137.353	72.247	140.565	0.094	0.199	0.126	N.A.	N.A.	N.A.
TRINITY_DN34614_c0_g1_i1	9.1809	6.10048	2.3493e-30	8.83375e-28	594.032	582.569	382.805	0.759	0	0.982	N.A.	N.A.	N.A.
TRINITY_DN30273_c0_g1_i2	9.18025	3.44604	1.40146e-16	6.09044e-15	281.874	286.123	401.214	0	0	0	N.A.	N.A.	N.A.
TRINITY_DN27733_c0_g1_i2	9.17401	6.0753	8.91077e-23	1.08402e-20	256.428	114.632	397.518	0	0.823	0	N.A.	N.A.	N.A.
TRINITY_DN17570_c0_g1_i2	9.17045	3.43744	1.32312e-08	1.46952e-07	122.343	84.713	4.979	0	0	0	N.A.	N.A.	N.A.
TRINITY_DN15131_c0_g1_i1	9.16253	3.43	3.4402e-15	1.16241e-13	15.127	27.033	13.124	0	0	0	N.A.	N.A.	N.A.
TRINITY_DN39550_c0_g1_i1	9.15488	5.27766	5.20255e-26	1.02758e-23	341.651	265.341	436.844	0.9	0	0	N.A.	N.A.	N.A.
TRINITY_DN17235_c0_g1_i1	9.15408	3.42024	4.3268e-13	1.03447e-11	62.508	30.352	114.081	0	0	0	N.A.	N.A.	N.A.
TRINITY_DN28919_c0_g1_i1	9.15383	3.42145	7.88177e-16	2.98764e-14	17.731	22.117	12.183	0	0	0	gi|74996818|sp|Q54MZ3.1|CDC20_DICDI	3.82e-118	RecName: Full=Anaphase-promoting complex subunit cdc20
TRINITY_DN27733_c0_g2_i3	9.1534	3.42004	1.5222e-14	4.60556e-13	77.898	45.636	116.965	0	0	0	N.A.	N.A.	N.A.
TRINITY_DN31932_c1_g5_i4	9.15129	3.41899	2.43316e-15	8.49072e-14	38.788	75.474	74.508	0	0	0	N.A.	N.A.	N.A.
TRINITY_DN31690_c0_g2_i2	9.14905	6.5997	1.08425e-30	4.30727e-28	802.582	640.056	926.949	0	0	3.162	N.A.	N.A.	N.A.
TRINITY_DN32199_c0_g1_i3	9.14354	3.41123	1.72412e-15	6.19475e-14	11.226	12.912	20.575	0	0	0	gi|74858156|sp|Q55BJ6.1|PLBLB_DICDI	1.85e-68	RecName: Full=Phospholipase B-like protein B; Flags: Precursor
TRINITY_DN31091_c0_g1_i1	9.14256	6.04803	2.03748e-30	7.74408e-28	151.105	195.684	214.037	0.581	0	0	N.A.	N.A.	N.A.
TRINITY_DN30822_c2_g1_i1	9.14241	3.41064	2.04828e-15	7.24108e-14	19.321	21.672	10.97	0	0	0	gi|75325408|sp|Q6Z437.1|MPK3_ORYSJ	2.9e-87	RecName: Full=Mitogen-activated protein kinase 3; Short=MAP kinase 3; AltName: Full=MAP kinase 2; AltName: Full=OsMAP3; AltName: Full=OsMAPK2
TRINITY_DN27950_c0_g2_i2	9.13717	3.40898	6.11097e-10	8.65793e-09	4.535	29.325	5.026	0	0	0	N.A.	N.A.	N.A.
TRINITY_DN28303_c0_g1_i3	9.13543	3.4032	1.29695e-14	3.98056e-13	11.323	8.84	20.41	0	0	0	N.A.	N.A.	N.A.
TRINITY_DN31333_c2_g2_i7	9.1329	3.40271	1.52525e-07	1.39537e-06	119.232	107.914	1.648	0	0	0	N.A.	N.A.	N.A.
TRINITY_DN7490_c0_g2_i1	9.11399	3.38154	5.73726e-10	8.16466e-09	5.891	4.277	29.344	0	0	0	gi|90110720|sp|O60518.2|RNBP6_HUMAN	3.01e-25	RecName: Full=Ran-binding protein 6; Short=RanBP6
TRINITY_DN31091_c0_g1_i2	9.1124	3.38195	1.55476e-16	6.69873e-15	47.693	46.469	53.862	0	0	0	N.A.	N.A.	N.A.
TRINITY_DN31296_c0_g1_i1	9.11139	6.03876	6.80298e-15	2.19026e-13	87.222	165.218	12.5	0	0.145	0.18	N.A.	N.A.	N.A.
TRINITY_DN30822_c4_g1_i1	9.10994	6.53189	1.44563e-31	6.35309e-29	131.53	88.717	149.452	0.281	0	0.18	gi|218563319|sp|Q6BVA0.2|IPL1_DEBHA	1.69e-65	RecName: Full=Spindle assembly checkpoint kinase; AltName: Full=Aurora kinase
TRINITY_DN31324_c0_g1_i4	9.10506	3.3749	3.02859e-16	1.23167e-14	17.682	14.121	18.915	0	0	0	gi|13626179|sp|Q9HCH3.2|CPNE5_HUMAN	7.43e-82	RecName: Full=Copine-5; AltName: Full=Copine V
TRINITY_DN26230_c0_g1_i1	9.10323	3.37362	1.26096e-15	4.62035e-14	17.126	29.93	25.283	0	0	0	gi|75335567|sp|Q9LVW4.1|MY118_ARATH	1.53e-24	RecName: Full=Transcription factor MYB118; AltName: Full=Myb-related protein 118; Short=AtMYB118; AltName: Full=Protein PLANT GROWTH ACTIVATOR 37
TRINITY_DN32126_c1_g1_i7	9.10182	3.37204	2.40529e-11	4.31229e-10	26.226	15.718	4.308	0	0	0	gi|74847567|sp|Q6B9X6.1|VWKA_DICDI	3.04e-21	RecName: Full=Alpha-protein kinase vwkA; AltName: Full=von Willebrand factor A alpha-kinase; Short=vWF kinase
TRINITY_DN19425_c0_g1_i1	9.10073	3.37078	2.9404e-12	6.16404e-11	9.675	23.474	43.751	0	0	0	gi|51701335|sp|Q8BX07.1|CTDS2_MOUSE	1.27e-22	RecName: Full=Carboxy-terminal domain RNA polymerase II polypeptide A small phosphatase 2; AltName: Full=Small C-terminal domain phosphatase 2; AltName: Full=Small CTD phosphatase 2; Short=SCP2
TRINITY_DN25432_c0_g1_i1	9.10068	3.3708	1.84618e-14	5.49828e-13	14.873	22.345	35.936	0	0	0	gi|75180674|sp|Q9LVQ8.1|P2C80_ARATH	9.8e-44	RecName: Full=Probable protein phosphatase 2C 80; Short=AtPP2C80
TRINITY_DN483_c0_g1_i2	9.09847	3.3688	5.53103e-16	2.14989e-14	64.185	50.073	42.739	0	0	0	gi|115489|sp|P27163.2|CALM2_PETHY	5.27e-49	RecName: Full=Calmodulin-2; Short=CaM-2
TRINITY_DN31642_c5_g3_i5	9.09742	3.36941	1.64814e-07	1.49766e-06	71.861	68.916	1.224	0	0	0	N.A.	N.A.	N.A.
TRINITY_DN30563_c0_g1_i2	9.09625	3.36675	2.7563e-16	1.12943e-14	11.733	10.368	9.11	0	0	0	N.A.	N.A.	N.A.
TRINITY_DN31623_c1_g1_i4	9.09297	3.36355	1.61699e-14	4.87351e-13	16.288	10.516	6.862	0	0	0	N.A.	N.A.	N.A.
TRINITY_DN31164_c0_g1_i6	9.09061	5.21357	1.70506e-22	1.94628e-20	55.69	46.195	108.172	0.197	0	0	gi|73621388|sp|Q689Z7.1|PEPC_MONDO	1.17e-62	RecName: Full=Gastricsin; AltName: Full=Pepsinogen C; Flags: Precursor
TRINITY_DN24532_c0_g1_i1	9.08657	3.35755	3.5394e-16	1.42132e-14	46.395	47.233	59.748	0	0	0	N.A.	N.A.	N.A.
TRINITY_DN12581_c0_g1_i1	9.08464	3.35515	2.52584e-12	5.33346e-11	33.882	51.579	132.231	0	0	0	gi|13878523|sp|Q9ZR41.1|GLRX_SOLLC	3.39e-21	RecName: Full=Glutaredoxin
TRINITY_DN24069_c0_g1_i1	9.07345	5.19704	2.40423e-22	2.68339e-20	49.673	128.616	78.581	0.244	0	0	gi|75323579|sp|Q6H7U5.1|CIPKQ_ORYSJ	3.48e-30	RecName: Full=CBL-interacting protein kinase 26; AltName: Full=OsCIPK26
TRINITY_DN28961_c0_g1_i1	9.07114	5.21201	8.74271e-25	1.42964e-22	39.617	61.354	33.77	0	0	0.162	N.A.	N.A.	N.A.
TRINITY_DN31425_c0_g1_i1	9.06934	3.34251	1.37245e-13	3.58483e-12	7.315	20.691	10.441	0	0	0	N.A.	N.A.	N.A.
TRINITY_DN27562_c0_g1_i2	9.06899	3.3409	8.48887e-16	3.19366e-14	13.489	9.524	9.828	0	0	0	gi|21264475|sp|Q09225.3|NRF6_CAEEL	2.14e-24	RecName: Full=Nose resistant to fluoxetine protein 6; Short=Protein nrf-6; Flags: Precursor
TRINITY_DN3628_c0_g1_i1	9.06002	5.96293	2.71916e-21	2.5978e-19	130.262	347.18	101.769	0.637	0	0	gi|74850719|sp|Q54C32.1|PSIQ_DICDI	2.86e-41	RecName: Full=Protein psiQ; Flags: Precursor
TRINITY_DN31806_c0_g2_i7	9.05952	3.33204	3.80165e-16	1.51882e-14	50.862	43.286	47.812	0	0	0	N.A.	N.A.	N.A.
TRINITY_DN23986_c0_g1_i1	9.05407	3.3283	5.80828e-13	1.3591e-11	10.475	36.021	19.08	0	0	0	gi|1100165156|sp|A0A0R8YWJ7.2|MPAS_CLAUC	1.98e-09	RecName: Full=Methylphloroacetophenone synthase; Short=MPAS; AltName: Full=Non-reducing polyketide synthase MPAS; AltName: Full=Usnic acid biosynthesis protein MPAS
TRINITY_DN28464_c0_g1_i1	9.05403	3.32628	1.06364e-13	2.82973e-12	8.085	6.718	16.844	0	0	0	N.A.	N.A.	N.A.
TRINITY_DN27252_c0_g2_i1	9.04905	3.32157	5.21465e-14	1.45735e-12	27.592	18.033	46.047	0	0	0	N.A.	N.A.	N.A.
TRINITY_DN36419_c0_g1_i1	9.0459	3.32104	1.56175e-08	1.70944e-07	36.984	40.959	2.025	0	0	0	N.A.	N.A.	N.A.
TRINITY_DN25186_c0_g1_i1	9.04121	3.31454	2.98269e-15	1.02406e-13	29.435	22.105	38.372	0	0	0	gi|1175459|sp|Q09788.1|ASL1_SCHPO	1.91e-35	RecName: Full=Alkali-sensitive linkage protein 1; Flags: Precursor
TRINITY_DN22535_c0_g1_i1	9.03622	3.30978	4.47019e-15	1.48826e-13	18.346	12.41	22.482	0	0	0	gi|17865686|sp|P34511.2|VMS1_CAEEL	2.53e-13	RecName: Full=Protein vms-1
TRINITY_DN22531_c0_g1_i1	9.03275	3.30679	1.86501e-15	6.66351e-14	13.459	9.501	8.946	0	0	0	gi|74854456|sp|Q54QE8.1|Y3913_DICDI	7.79e-17	RecName: Full=Heat shock protein DDB_G0283913
TRINITY_DN30933_c1_g1_i9	9.03199	3.3064	2.59608e-15	9.00559e-14	10.602	17.337	16.561	0	0	0	N.A.	N.A.	N.A.
TRINITY_DN26321_c0_g1_i1	9.02956	5.15443	7.35599e-26	1.41709e-23	91.104	107.161	134.291	0	0.344	0	N.A.	N.A.	N.A.
TRINITY_DN31819_c0_g2_i1	9.02721	5.17149	1.30946e-20	1.11606e-18	168.104	140.672	394.705	0	0	0.856	N.A.	N.A.	N.A.
TRINITY_DN25402_c0_g1_i1	9.0271	5.16967	3.41298e-23	4.45238e-21	57.143	66.293	29.992	0	0	0.189	gi|2495629|sp|P76481.1|YFBK_ECOLI	6.37e-16	RecName: Full=Uncharacterized protein YfbK
TRINITY_DN30400_c0_g1_i6	9.01962	3.29396	1.77394e-14	5.31239e-13	37.052	20.235	42.209	0	0	0	gi|122057664|sp|Q556R7.1|CF50_DICDI	1.74e-25	RecName: Full=Counting factor 50; AltName: Full=1,4-beta-N-acetylmuramidase 1; AltName: Full=GH family 25 lysozyme 1; Flags: Precursor
TRINITY_DN7935_c0_g1_i1	9.01641	3.29402	2.09334e-07	1.86817e-06	80.297	106.442	1.966	0	0	0	N.A.	N.A.	N.A.
TRINITY_DN18413_c0_g1_i1	9.01431	5.13981	1.91303e-26	4.1136e-24	248.918	243.875	297.432	0.75	0	0	N.A.	N.A.	N.A.
TRINITY_DN20399_c0_g1_i1	9.00232	3.27819	9.48725e-15	2.98878e-13	52.179	35.69	27.826	0	0	0	gi|75267847|sp|Q9ZR37.1|DUS1_ARATH	2.35e-32	RecName: Full=Dual specificity protein phosphatase 1; Short=AtDsPTP1
TRINITY_DN36398_c0_g1_i1	9.0004	3.2762	4.85926e-14	1.36453e-12	15.81	8.76	7.098	0	0	0	gi|302595967|sp|P0CG82.1|UBIQP_TETPY	9.09e-26	RecName: Full=Polyubiquitin; Contains: RecName: Full=Ubiquitin; Flags: Precursor
TRINITY_DN23746_c0_g1_i1	8.99836	3.27492	6.59455e-15	2.13586e-13	11.109	20.485	16.985	0	0	0	N.A.	N.A.	N.A.
TRINITY_DN30933_c1_g1_i3	8.9973	3.27287	1.41066e-13	3.67676e-12	8.983	6.844	17.385	0	0	0	N.A.	N.A.	N.A.
TRINITY_DN31806_c0_g2_i2	8.99194	3.26837	1.27872e-15	4.67569e-14	62.127	49.252	63.726	0	0	0	N.A.	N.A.	N.A.
TRINITY_DN27252_c0_g2_i2	8.9914	3.26723	3.20858e-13	7.83644e-12	22.793	17.463	47.047	0	0	0	N.A.	N.A.	N.A.
TRINITY_DN25236_c0_g1_i1	8.99113	6.39678	1.25488e-24	1.99631e-22	226.73	132.517	374.141	0.9	0	0	N.A.	N.A.	N.A.
TRINITY_DN34027_c0_g1_i1	8.99081	3.26748	7.87456e-16	2.98764e-14	9.09	9.695	10.17	0	0	0	gi|74739633|sp|O75808.1|CAN15_HUMAN	8.8e-45	RecName: Full=Calpain-15; AltName: Full=Small optic lobes homolog
TRINITY_DN26654_c1_g1_i3	8.99004	3.26865	5.34791e-12	1.07256e-10	22.305	54.898	13.936	0	0	0	gi|549813|sp|P36864.1|YPTV5_VOLCA	1.27e-35	RecName: Full=GTP-binding protein yptV5
TRINITY_DN31902_c0_g1_i4	8.98798	3.26473	1.91561e-15	6.83041e-14	4.984	5.338	6.992	0	0	0	gi|81866042|sp|Q80ZA4.1|PKHL1_MOUSE	1.38e-19	RecName: Full=Fibrocystin-L; AltName: Full=Polycystic kidney and hepatic disease 1-like protein 1; Short=PKHD1-like protein 1; AltName: Full=Protein D86; Flags: Precursor
TRINITY_DN31080_c3_g4_i1	8.98794	6.41227	4.0473e-18	2.23555e-16	124.323	136.281	612.744	0.703	0	0.45	gi|13626364|sp|O04487.1|EF1G1_ARATH	1.79e-34	RecName: Full=Probable elongation factor 1-gamma 1; Short=EF-1-gamma 1; AltName: Full=eEF-1B gamma 1
TRINITY_DN30526_c0_g2_i1	8.98682	3.26388	1.21919e-12	2.71203e-11	24.305	17.577	6.815	0	0	0	gi|62900380|sp|Q9SLX0.2|IMA1B_ORYSJ	1.16e-104	RecName: Full=Importin subunit alpha-1b
TRINITY_DN28414_c0_g1_i1	8.98245	3.26287	5.45977e-08	5.43234e-07	9.129	17.497	0.577	0	0	0	gi|75186627|sp|Q9M907.1|PP217_ARATH	1.59e-38	RecName: Full=Pentatricopeptide repeat-containing protein At3g06920
TRINITY_DN25388_c0_g1_i1	8.98148	5.90586	2.34943e-20	1.91648e-18	136.436	30.911	63.408	0	0.145	0.171	gi|20532311|sp|Q8YRI1.1|YY46_NOSS1	5.27e-13	RecName: Full=Uncharacterized WD repeat-containing protein alr3466
TRINITY_DN23599_c0_g3_i1	8.9804	5.88703	8.05545e-28	2.08242e-25	118.851	71.357	113.128	0.356	0	0	gi|161784259|sp|P42525.2|ERK1_DICDI	2.01e-125	RecName: Full=Extracellular signal-regulated kinase 1; Short=ERK1; AltName: Full=MAP kinase 1
TRINITY_DN25730_c0_g1_i1	8.97881	3.25616	1.38252e-15	5.03428e-14	63.746	53.506	51.12	0	0	0	N.A.	N.A.	N.A.
TRINITY_DN32072_c0_g1_i17	8.97396	5.11973	7.49959e-20	5.60397e-18	115.096	120.643	321.574	0	0	0.856	N.A.	N.A.	N.A.
TRINITY_DN7347_c0_g1_i1	8.96539	3.24828	5.28964e-07	4.36858e-06	10.953	33.477	0.483	0	0	0	gi|75333843|sp|Q9FHB6.1|DTX16_ARATH	6.59e-40	RecName: Full=Protein DETOXIFICATION 16; Short=AtDTX16; AltName: Full=Multidrug and toxic compound extrusion protein 16; Short=MATE protein 16
TRINITY_DN23510_c0_g1_i1	8.96404	3.24153	1.08875e-13	2.89434e-12	64.585	26.759	55.204	0	0	0	N.A.	N.A.	N.A.
TRINITY_DN29274_c0_g2_i2	8.96267	3.24102	7.64217e-14	2.08602e-12	69.774	115.932	172.193	0	0	0	gi|75146195|sp|Q7Y1W9.1|SAP9_ORYSJ	2.1e-06	RecName: Full=Zinc finger A20 and AN1 domain-containing stress-associated protein 9; Short=OsSAP9
TRINITY_DN31251_c0_g1_i5	8.96124	3.24461	3.04233e-07	2.63288e-06	4.672	16.87	0.318	0	0	0	N.A.	N.A.	N.A.
TRINITY_DN29378_c1_g5_i2	8.95947	3.23811	1.38058e-14	4.21517e-13	17.019	13.813	8.969	0	0	0	gi|182676580|sp|A9CB25.1|S22A4_PAPAN	4.08e-18	RecName: Full=Solute carrier family 22 member 4; AltName: Full=Organic cation/carnitine transporter 1
TRINITY_DN25844_c0_g1_i2	8.95937	3.23766	4.11511e-15	1.37591e-13	30.254	22.231	33.793	0	0	0	N.A.	N.A.	N.A.
TRINITY_DN31958_c0_g1_i11	8.95634	3.23429	1.44047e-13	3.74582e-12	24.363	9.479	18.28	0	0	0	N.A.	N.A.	N.A.
TRINITY_DN31787_c0_g1_i5	8.95453	3.23521	6.30573e-11	1.05998e-09	3.121	19.299	12.347	0	0.036	0	N.A.	N.A.	N.A.
TRINITY_DN20211_c0_g1_i1	8.9522	3.23054	1.584e-13	4.07535e-12	12.494	9.319	22.906	0	0	0	gi|74858271|sp|Q55BZ5.1|DCD1A_DICDI	1.38e-70	RecName: Full=Protein dcd1A; AltName: Full=Acid ceramidase-like protein A; Flags: Precursor
TRINITY_DN29226_c1_g5_i1	8.94854	3.22698	1.45615e-13	3.78239e-12	60.703	32.006	81.406	0	0	0	gi|190358753|sp|A3B529.2|CIPKS_ORYSJ	1.16e-09	RecName: Full=CBL-interacting protein kinase 28; AltName: Full=OsCIPK28
TRINITY_DN28516_c0_g2_i1	8.94743	5.07358	5.2677e-24	7.65286e-22	130.223	212.017	121.461	0	0.497	0	gi|122222407|sp|Q0JHU5.1|ERG1_ORYSJ	1.23e-09	RecName: Full=Elicitor-responsive protein 1; Short=OsERG1; AltName: Full=17 kDa phloem protein; AltName: Full=Fungal elicitor immediate early-responsive gene 1 protein; Short=FIERG1; AltName: Full=RPP17
TRINITY_DN26825_c0_g1_i2	8.94481	3.22887	2.39783e-07	2.11362e-06	10.699	33.089	0.718	0	0	0	N.A.	N.A.	N.A.
TRINITY_DN28028_c0_g1_i1	8.94306	3.22237	9.30326e-15	2.93608e-13	23.934	14.383	16.314	0	0	0	N.A.	N.A.	N.A.
TRINITY_DN38096_c0_g1_i1	8.9384	3.21894	2.58613e-12	5.45421e-11	72.709	71.243	21.823	0	0	0	N.A.	N.A.	N.A.
TRINITY_DN29596_c0_g1_i4	8.93751	3.21599	7.65956e-07	6.12791e-06	45.625	12.467	0.506	0	0	0	N.A.	N.A.	N.A.
TRINITY_DN30976_c0_g3_i1	8.92992	7.99653	1.08318e-27	2.75956e-25	737.792	314.182	1104.23	0.862	0.606	1.865	N.A.	N.A.	N.A.
TRINITY_DN26178_c0_g1_i2	8.92908	3.21171	1.26072e-11	2.36962e-10	16.249	48.955	13.336	0	0	0	N.A.	N.A.	N.A.
TRINITY_DN31352_c0_g1_i3	8.91822	3.19883	9.76901e-14	2.6158e-12	12.621	10.311	22.658	0	0	0	gi|74858271|sp|Q55BZ5.1|DCD1A_DICDI	8.46e-48	RecName: Full=Protein dcd1A; AltName: Full=Acid ceramidase-like protein A; Flags: Precursor
TRINITY_DN45727_c0_g1_i1	8.91419	3.19396	1.13445e-11	2.15474e-10	45.849	11.885	46.235	0	0	0	N.A.	N.A.	N.A.
TRINITY_DN31697_c2_g4_i2	8.90816	3.19018	2.24444e-14	6.58397e-13	15.42	26.85	27.437	0	0	0	gi|190358753|sp|A3B529.2|CIPKS_ORYSJ	8.62e-29	RecName: Full=CBL-interacting protein kinase 28; AltName: Full=OsCIPK28
TRINITY_DN46090_c0_g1_i1	8.90624	5.8005	6.97126e-11	1.1602e-09	1155.38	1124.83	38.714	2.719	0	0	N.A.	N.A.	N.A.
TRINITY_DN30773_c0_g1_i1	8.90481	3.18713	1.8361e-14	5.47288e-13	33.443	59.529	54.369	0	0	0	N.A.	N.A.	N.A.
TRINITY_DN24257_c0_g1_i1	8.89825	3.17953	1.78202e-12	3.86022e-11	17.029	8.771	28.709	0	0	0	gi|212276820|sp|A2VDC2.1|HIBCH_XENLA	1.77e-64	RecName: Full=3-hydroxyisobutyryl-CoA hydrolase, mitochondrial; AltName: Full=3-hydroxyisobutyryl-coenzyme A hydrolase; Short=HIB-CoA hydrolase; Short=HIBYL-CoA-H; Flags: Precursor
TRINITY_DN30698_c0_g2_i5	8.8963	3.17899	2.03524e-14	6.0079e-13	51.35	81.953	93.482	0	0	0	gi|51317342|sp|P02310.2|H41_TETPY	3.34e-42	RecName: Full=Histone H4, major
TRINITY_DN32228_c1_g2_i2	8.89263	3.17154	1.50136e-06	1.14115e-05	13.128	1.357	92.27	0	0	0	gi|33301182|sp|Q8F641.1|HPPA_LEPIN	6.82e-35	RecName: Full=Putative K(+)-stimulated pyrophosphate-energized sodium pump; AltName: Full=Membrane-bound sodium-translocating pyrophosphatase; AltName: Full=Pyrophosphate-energized inorganic pyrophosphatase; Short=Na(+)-PPase
TRINITY_DN32137_c0_g1_i1	8.89101	3.17214	2.97249e-11	5.2568e-10	5.442	1.141	3.508	0	0	0	N.A.	N.A.	N.A.
TRINITY_DN28822_c1_g1_i2	8.87383	3.15543	4.3817e-10	6.36306e-09	15	2.099	12.171	0	0	0.009	N.A.	N.A.	N.A.
TRINITY_DN32334_c2_g2_i2	8.87331	3.15764	7.81716e-15	2.4962e-13	8.719	12.284	8.981	0	0	0	N.A.	N.A.	N.A.
TRINITY_DN26887_c0_g1_i1	8.87321	3.15657	3.81251e-13	9.22495e-12	16.161	13.026	31.451	0	0	0	gi|74762712|sp|Q9BV68.1|RN126_HUMAN	4.72e-12	RecName: Full=E3 ubiquitin-protein ligase RNF126; AltName: Full=RING finger protein 126
TRINITY_DN28367_c0_g1_i2	8.86978	3.15454	9.51779e-14	2.55534e-12	9.587	11.053	5.167	0	0	0	N.A.	N.A.	N.A.
TRINITY_DN32242_c0_g1_i3	8.86864	3.152	4.61261e-12	9.34684e-11	4.847	4.323	12.795	0	0	0	gi|122168994|sp|Q0DHC4.1|MCM3_ORYSJ	0	RecName: Full=DNA replication licensing factor MCM3; AltName: Full=Minichromosome maintenance protein 3; Short=OsMCM3
TRINITY_DN32081_c4_g1_i3	8.86518	3.15919	0.000998872	0.00411644	0	57.761	0	0	0	0	gi|74752557|sp|Q9H0C2.1|ADT4_HUMAN	1.25e-109	RecName: Full=ADP/ATP translocase 4; AltName: Full=ADP,ATP carrier protein 4; AltName: Full=Adenine nucleotide translocator 4; Short=ANT 4; AltName: Full=Solute carrier family 25 member 31; AltName: Full=Sperm flagellar energy carrier protein
TRINITY_DN26968_c0_g1_i2	8.86372	3.14746	4.02717e-13	9.69762e-12	31.649	14.189	35.594	0	0	0	N.A.	N.A.	N.A.
TRINITY_DN32227_c0_g1_i1	8.86283	3.15042	5.98384e-06	4.05546e-05	78.951	101.572	0	0	0	0	N.A.	N.A.	N.A.
TRINITY_DN23881_c0_g1_i1	8.86182	3.14642	1.38548e-14	4.22829e-13	17.312	16.881	25.354	0	0.127	0.162	gi|18203381|sp|Q9PWR1.1|KCAB1_CHICK	1.23e-81	RecName: Full=Voltage-gated potassium channel subunit beta-1; AltName: Full=K(+) channel subunit beta-1; AltName: Full=Kv-beta-1
TRINITY_DN33972_c0_g1_i1	8.86061	3.14792	6.78134e-11	1.13208e-09	24.432	62.494	12.606	0	0	0	N.A.	N.A.	N.A.
TRINITY_DN30102_c0_g1_i1	8.86039	6.68255	1.79586e-29	6.07096e-27	102.251	57.293	88.574	0.084	0	0.324	gi|261260102|sp|Q9UPN7.5|PP6R1_HUMAN	4.94e-22	RecName: Full=Serine/threonine-protein phosphatase 6 regulatory subunit 1; AltName: Full=SAPS domain family member 1
TRINITY_DN34760_c0_g1_i1	8.86	5.01635	3.07281e-13	7.54153e-12	40.075	23.634	187.906	0	0	0.351	N.A.	N.A.	N.A.
TRINITY_DN32265_c1_g1_i12	8.85837	3.14328	1.63181e-14	4.90975e-13	6.3	7.095	9.887	0	0	0	gi|161784322|sp|P34098.2|MANA_DICDI	5.58e-95	RecName: Full=Lysosomal alpha-mannosidase; Short=Laman; AltName: Full=Alpha-D-mannoside mannohydrolase; AltName: Full=Alpha-mannosidase A; Contains: RecName: Full=Alpha-mannosidase 60 kDa subunit; Contains: RecName: Full=Alpha-mannosidase 58 kDa subunit; Flags: Precursor
TRINITY_DN45045_c0_g1_i1	8.85768	5.78776	2.37331e-15	8.29832e-14	147.525	1148.96	280.023	0.947	0	1.225	N.A.	N.A.	N.A.
TRINITY_DN29712_c1_g1_i1	8.85664	3.14172	4.16332e-15	1.39005e-13	17.019	15.706	17.268	0	0	0	gi|75028137|sp|Q9XTR8.1|LIP1_CAEEL	5.92e-18	RecName: Full=Lipase ZK262.3; Flags: Precursor
TRINITY_DN32071_c0_g1_i8	8.85449	3.13825	1.41485e-11	2.63659e-10	13.284	5.897	24.424	0	0	0	N.A.	N.A.	N.A.
TRINITY_DN29171_c1_g1_i1	8.85415	4.97963	5.86678e-17	2.7104e-15	23.222	34.629	98.567	0.169	0	0	gi|3914640|sp|O15910.1|RIR2_TRYBB	1.4e-154	RecName: Full=Ribonucleoside-diphosphate reductase small chain; AltName: Full=Ribonucleotide reductase R2 subunit; AltName: Full=Ribonucleotide reductase small subunit
TRINITY_DN26286_c0_g1_i2	8.85369	3.14114	2.10137e-10	3.21843e-09	32.614	55.776	8.428	0	0	0	N.A.	N.A.	N.A.
TRINITY_DN30711_c0_g1_i2	8.85353	3.1387	6.93756e-15	2.23154e-13	10.426	7.802	9.24	0	0	0	N.A.	N.A.	N.A.
TRINITY_DN20156_c0_g1_i1	8.8518	3.13593	6.29764e-12	1.25019e-10	19.487	5.338	10.652	0	0	0	N.A.	N.A.	N.A.
TRINITY_DN31421_c0_g5_i1	8.84887	3.1392	1.55679e-07	1.4209e-06	10.436	32.45	0.953	0	0	0	gi|161784259|sp|P42525.2|ERK1_DICDI	2.1e-118	RecName: Full=Extracellular signal-regulated kinase 1; Short=ERK1; AltName: Full=MAP kinase 1
TRINITY_DN28091_c0_g1_i2	8.84583	3.13166	1.6655e-07	1.51226e-06	33.619	17.429	0.906	0	0	0	N.A.	N.A.	N.A.
TRINITY_DN31727_c0_g1_i4	8.84313	3.12922	5.21125e-15	1.71389e-13	10.309	10.551	9.216	0	0	0	N.A.	N.A.	N.A.
TRINITY_DN25505_c0_g1_i1	8.84059	4.98616	8.60712e-23	1.05437e-20	69.598	37.195	68.564	0	0	0.252	N.A.	N.A.	N.A.
TRINITY_DN29236_c0_g1_i3	8.83696	3.12255	4.7137e-13	1.1205e-11	38.886	15.102	26.154	0	0	0	N.A.	N.A.	N.A.
TRINITY_DN29614_c0_g1_i5	8.8365	5.73967	9.44444e-19	5.94526e-17	199.938	70.079	340.76	0	0.633	0	gi|544010|sp|Q05540.1|CHIB_SOLLC	3.2e-11	RecName: Full=Acidic 27 kDa endochitinase; Flags: Precursor
TRINITY_DN31411_c2_g2_i10	8.83616	3.12898	1.55882e-05	9.67845e-05	8.866	38.769	0	0	0	0	N.A.	N.A.	N.A.
TRINITY_DN32328_c2_g1_i11	8.82267	3.10844	2.43743e-11	4.36435e-10	9.402	3.673	16.302	0	0	0	N.A.	N.A.	N.A.
TRINITY_DN21088_c0_g1_i1	8.81998	4.94515	1.26033e-15	4.62035e-14	297.918	51.042	126.475	0.534	0	0	N.A.	N.A.	N.A.
TRINITY_DN28592_c2_g4_i10	8.81348	3.10036	9.60088e-12	1.84551e-10	13.713	10.859	34.912	0	0	0	gi|74847873|sp|Q6IMN8.1|ALRA_DICDI	3.64e-73	RecName: Full=Aldose reductase A; Short=ARA; AltName: Full=Aldehyde reductase A
TRINITY_DN32072_c0_g1_i12	8.81123	4.94066	2.66613e-25	4.74605e-23	161.677	157.519	180.42	0.806	0	0	N.A.	N.A.	N.A.
TRINITY_DN31642_c5_g1_i1	8.80885	3.10041	3.63988e-07	3.10529e-06	61.591	97.169	2.389	0	0	0	N.A.	N.A.	N.A.
TRINITY_DN17231_c0_g1_i1	8.79723	5.70513	5.52015e-24	7.97022e-22	75.167	175.073	92.188	0.45	0	0	gi|82176684|sp|Q7ZXW9.1|TISDA_XENLA	2.78e-17	RecName: Full=mRNA decay activator protein ZFP36L2-A; AltName: Full=CCCH zinc finger protein 3-A; Short=XC3H-3; AltName: Full=Zinc finger protein 36, C3H1 type-like 2-A
TRINITY_DN22844_c0_g1_i1	8.79487	4.92304	8.08063e-20	6.01259e-18	24.392	36.773	71.083	0.15	0	0	N.A.	N.A.	N.A.
TRINITY_DN28315_c3_g2_i2	8.79421	3.08204	2.68041e-11	4.77388e-10	51.818	13.003	23.659	0	0	0	gi|134228|sp|P20790.1|RAB8A_DICDI	3e-63	RecName: Full=Ras-related protein Rab-8A; AltName: Full=GTP-binding protein SAS1
TRINITY_DN29143_c0_g1_i2	8.7935	3.08595	9.70429e-10	1.33221e-08	17.507	43.594	5.626	0.141	0	0	gi|74847567|sp|Q6B9X6.1|VWKA_DICDI	3.28e-23	RecName: Full=Alpha-protein kinase vwkA; AltName: Full=von Willebrand factor A alpha-kinase; Short=vWF kinase
TRINITY_DN29586_c0_g1_i1	8.79318	3.08377	3.11439e-12	6.48663e-11	7.812	25.459	16.808	0	0	0	gi|75329125|sp|Q8H1P9.1|MB3R3_ARATH	4.86e-09	RecName: Full=Transcription factor MYB3R-3; AltName: Full=Myb-related protein 3R-3
TRINITY_DN30452_c0_g1_i1	8.78844	3.07899	2.02825e-13	5.11904e-12	9.626	19.447	10.77	0	0	0	N.A.	N.A.	N.A.
TRINITY_DN25565_c0_g1_i1	8.7882	6.58049	1.6373e-13	4.20478e-12	557.477	814.65	35.747	0.994	0.525	0.64	N.A.	N.A.	N.A.
TRINITY_DN32081_c4_g1_i1	8.78697	3.07181	0.00107221	0.00438428	53.896	0.023	0	0	0	0	gi|74752557|sp|Q9H0C2.1|ADT4_HUMAN	1.25e-109	RecName: Full=ADP/ATP translocase 4; AltName: Full=ADP,ATP carrier protein 4; AltName: Full=Adenine nucleotide translocator 4; Short=ANT 4; AltName: Full=Solute carrier family 25 member 31; AltName: Full=Sperm flagellar energy carrier protein
TRINITY_DN30527_c0_g1_i2	8.78366	3.07364	1.36216e-14	4.16254e-13	10.962	8.92	8.887	0	0	0	gi|74854456|sp|Q54QE8.1|Y3913_DICDI	3e-20	RecName: Full=Heat shock protein DDB_G0283913
TRINITY_DN11640_c0_g1_i1	8.78188	3.07261	6.9175e-13	1.59896e-11	16.561	40.629	38.102	0	0	0	N.A.	N.A.	N.A.
TRINITY_DN31819_c0_g1_i7	8.77704	5.71574	9.21113e-28	2.3552e-25	56.704	47.552	52.662	0	0	0.333	N.A.	N.A.	N.A.
TRINITY_DN31859_c0_g5_i1	8.77412	3.0683	4.12102e-07	3.47779e-06	45.683	76.501	1.518	0	0	0	N.A.	N.A.	N.A.
TRINITY_DN32235_c0_g1_i1	8.76872	9.35334	1.70695e-35	1.42886e-32	140.825	200.44	75.85	0.309	0.181	0.225	gi|269849629|sp|Q86WI1.2|PKHL1_HUMAN	2.28e-63	RecName: Full=Fibrocystin-L; AltName: Full=Polycystic kidney and hepatic disease 1-like protein 1; Short=PKHD1-like protein 1; Flags: Precursor
TRINITY_DN31733_c0_g1_i8	8.76674	3.056	8.82508e-11	1.44411e-09	54.237	10.961	41.527	0	0	0	gi|341940338|sp|P38042.2|CDC27_YEAST	2.8e-06	RecName: Full=Anaphase-promoting complex subunit CDC27; AltName: Full=Anaphase-promoting complex subunit 3; AltName: Full=Cell division control protein 27
TRINITY_DN27141_c0_g1_i1	8.76024	3.05228	1.40093e-13	3.65786e-12	13.401	14.246	7.58	0	0	0	gi|341942136|sp|Q6A4L0.3|S22AD_MOUSE	1.54e-17	RecName: Full=Solute carrier family 22 member 13; AltName: Full=Organic cation transporter-like 3; Short=ORCTL-3
TRINITY_DN29180_c0_g1_i1	8.75963	3.0508	1.88621e-12	4.06463e-11	8.631	10.026	21.611	0	0	0	N.A.	N.A.	N.A.
TRINITY_DN41910_c0_g1_i1	8.75921	3.05141	5.53387e-13	1.30225e-11	8.924	19.835	19.704	0	0	0	gi|56748600|sp|Q6GQT0.2|CC14A_MOUSE	3.07e-102	RecName: Full=Dual specificity protein phosphatase CDC14A; AltName: Full=CDC14 cell division cycle 14 homolog A
TRINITY_DN32199_c0_g1_i7	8.75695	3.04901	1.69164e-14	5.0789e-13	12.933	15.832	14.101	0	0	0	gi|74858156|sp|Q55BJ6.1|PLBLB_DICDI	9.54e-62	RecName: Full=Phospholipase B-like protein B; Flags: Precursor
TRINITY_DN23662_c0_g1_i2	8.75123	3.04927	1.2743e-05	8.06611e-05	0	42.362	13.807	0	0	0	gi|229463037|sp|Q6P8Y1.4|CAPSL_MOUSE	2.78e-27	RecName: Full=Calcyphosin-like protein
TRINITY_DN32062_c0_g1_i18	8.74651	3.03915	2.92016e-14	8.43595e-13	17.341	14.634	12.559	0	0	0	N.A.	N.A.	N.A.
TRINITY_DN31251_c0_g1_i1	8.74619	3.03908	3.68341e-14	1.05071e-12	6.691	7.209	4.838	0	0	0	N.A.	N.A.	N.A.
TRINITY_DN22226_c0_g1_i1	8.74247	3.03571	3.31459e-14	9.50125e-13	13.245	18.546	13.583	0	0	0	N.A.	N.A.	N.A.
TRINITY_DN32072_c0_g1_i10	8.7357	4.86583	2.46069e-22	2.73849e-20	108.123	137.592	212.177	0	0.57	0	N.A.	N.A.	N.A.
TRINITY_DN24133_c0_g1_i1	8.72638	3.02002	9.86692e-14	2.63799e-12	47.303	29.861	48.636	0	0	0	N.A.	N.A.	N.A.
TRINITY_DN2051_c0_g1_i1	8.72216	5.63112	4.74327e-24	6.9484e-22	66.584	126.699	153.654	0.487	0	0	gi|75335567|sp|Q9LVW4.1|MY118_ARATH	2.13e-23	RecName: Full=Transcription factor MYB118; AltName: Full=Myb-related protein 118; Short=AtMYB118; AltName: Full=Protein PLANT GROWTH ACTIVATOR 37
TRINITY_DN27622_c0_g1_i2	8.72169	3.01804	8.11805e-10	1.12775e-08	12.425	16.892	2.366	0	0	0	gi|75303239|sp|Q8RWL0.1|E2FF_ARATH	3.07e-39	RecName: Full=E2F transcription factor-like E2FF; AltName: Full=DP-E2F-like protein 3; AltName: Full=E2F-like repressor E2L2
TRINITY_DN30426_c4_g1_i2	8.72121	3.02194	1.63132e-05	0.000100929	20.043	73.775	0	0	0	0	N.A.	N.A.	N.A.
TRINITY_DN27516_c0_g1_i5	8.71887	3.01247	2.17547e-12	4.64526e-11	64.409	32.747	89.763	0	0	0	N.A.	N.A.	N.A.
TRINITY_DN26507_c0_g2_i1	8.71657	3.0123	8.48556e-06	5.58306e-05	14.581	9.958	0	0	0	0	N.A.	N.A.	N.A.
TRINITY_DN30480_c0_g3_i1	8.71103	3.00565	2.44155e-13	6.09219e-12	13.098	6.878	10.676	0	0	0	gi|55976213|sp|O22932.1|CIPKB_ARATH	4.23e-52	RecName: Full=CBL-interacting serine/threonine-protein kinase 11; AltName: Full=SNF1-related kinase 3.22; AltName: Full=SOS2-like protein kinase PKS5; AltName: Full=SOS3-interacting protein 4
TRINITY_DN23811_c1_g1_i1	8.70965	3.00471	1.45425e-13	3.77885e-12	18.394	19.961	31.192	0	0	0	gi|135915|sp|P28493.1|PR5_ARATH	2.43e-78	RecName: Full=Pathogenesis-related protein 5; Short=PR-5; Flags: Precursor
TRINITY_DN29854_c0_g1_i1	8.70684	4.8372	8.24763e-20	6.11743e-18	21.047	36.34	12.677	0	0.09	0	gi|727863590|sp|Q6ZQY2.3|LR74B_HUMAN	3.08e-06	RecName: Full=Leucine-rich repeat-containing protein 74B
TRINITY_DN25785_c0_g1_i1	8.70346	2.99802	3.58956e-12	7.39958e-11	16.307	6.239	16.114	0	0	0	N.A.	N.A.	N.A.
TRINITY_DN26649_c0_g1_i1	8.69991	2.99775	5.6884e-09	6.80817e-08	22.042	25.344	2.566	0	0	0	gi|75244593|sp|Q8H100.1|AGD8_ARATH	2.43e-27	RecName: Full=Probable ADP-ribosylation factor GTPase-activating protein AGD8; Short=ARF GAP AGD8; AltName: Full=Protein ARF-GAP DOMAIN 8; Short=AtAGD8
TRINITY_DN32334_c2_g2_i1	8.69976	2.99611	1.51542e-13	3.9204e-12	9.646	10.722	6.109	0	0	0	N.A.	N.A.	N.A.
TRINITY_DN31273_c2_g1_i1	8.69849	6.12714	2.1988e-11	3.9633e-10	411.59	339.721	10.476	0.375	0.398	0.477	N.A.	N.A.	N.A.
TRINITY_DN28580_c1_g1_i2	8.69649	2.99197	7.03068e-13	1.62459e-11	19.633	11.418	25.766	0	0	0	gi|75323579|sp|Q6H7U5.1|CIPKQ_ORYSJ	8.4e-27	RecName: Full=CBL-interacting protein kinase 26; AltName: Full=OsCIPK26
TRINITY_DN31491_c0_g1_i2	8.69387	4.82281	1.22801e-16	5.40349e-15	66.965	88.934	263.839	0.506	0	0	N.A.	N.A.	N.A.
TRINITY_DN23572_c0_g1_i1	8.6921	2.98847	4.48947e-14	1.26575e-12	21.057	16.322	20.057	0	0	0	N.A.	N.A.	N.A.
TRINITY_DN29925_c0_g2_i2	8.69178	2.98841	2.04266e-13	5.15355e-12	10.163	14.931	18.48	0	0	0	gi|75392356|sp|Q84CG1.1|CAMYS_STRVI	7.7e-35	RecName: Full=Capreomycidine synthase; AltName: Full=Viomycin biosynthesis protein C
TRINITY_DN26535_c0_g2_i2	8.68545	2.98397	4.45039e-12	9.03637e-11	10.787	26.029	10.958	0	0	0	gi|75323579|sp|Q6H7U5.1|CIPKQ_ORYSJ	4.49e-24	RecName: Full=CBL-interacting protein kinase 26; AltName: Full=OsCIPK26
TRINITY_DN28864_c0_g3_i1	8.6829	2.98143	1.22683e-11	2.31148e-10	14.191	20.999	6.18	0	0	0	N.A.	N.A.	N.A.
TRINITY_DN31333_c2_g2_i1	8.68114	4.79806	1.7345e-06	1.30273e-05	228.096	176.453	0	0	0.534	0	N.A.	N.A.	N.A.
TRINITY_DN25611_c0_g1_i1	8.67915	6.47383	5.03202e-31	2.11872e-28	191.912	245.266	293.218	0	0.895	0.36	N.A.	N.A.	N.A.
TRINITY_DN36553_c0_g1_i1	8.67639	6.48668	1.85804e-26	4.01995e-24	157.054	218.131	372.552	0.572	0	0.739	gi|29428074|sp|Q9ZUU1.1|KAD1_ARATH	8.02e-47	RecName: Full=Adenylate kinase 1, chloroplastic; Short=AK 1; Short=AtPADK1; AltName: Full=ATP-AMP transphosphorylase 1; AltName: Full=ATP:AMP phosphotransferase; AltName: Full=Adenylate monophosphate kinase 1; Short=AMK1; Flags: Precursor
TRINITY_DN31043_c0_g5_i1	8.67538	2.97289	2.19986e-13	5.52046e-12	44.328	44.746	73.931	0	0	0	gi|59799576|sp|P69149.2|H31_TETPY	7.98e-59	RecName: Full=Histone H3; AltName: Full=H3S; AltName: Full=Major histone H3; Contains: RecName: Full=H3F
TRINITY_DN30497_c0_g1_i2	8.67507	2.97289	7.39109e-13	1.70005e-11	39.5	28.835	18.433	0	0	0	N.A.	N.A.	N.A.
TRINITY_DN30178_c0_g2_i3	8.67356	2.97362	3.35929e-10	4.99068e-09	15.546	26.246	4.532	0	0	0	N.A.	N.A.	N.A.
TRINITY_DN29712_c1_g1_i2	8.6734	2.97116	5.14452e-14	1.43946e-12	15.81	12.843	15.702	0	0	0	gi|13959402|sp|O59952.1|LIP_THELA	1.11e-16	RecName: Full=Lipase; AltName: Full=Triacylglycerol lipase; Flags: Precursor
TRINITY_DN31362_c0_g1_i16	8.67245	2.96946	2.73429e-12	5.74773e-11	26.86	14.372	38.196	0	0	0	N.A.	N.A.	N.A.
TRINITY_DN30161_c0_g1_i2	8.66924	6.74327	1.80375e-30	6.89298e-28	631.006	411.328	759.124	1.697	1.203	0	N.A.	N.A.	N.A.
TRINITY_DN33968_c0_g1_i1	8.66839	6.09458	3.26542e-28	9.03968e-26	205.234	251.106	378.143	0.834	0	0.54	gi|81880134|sp|Q99KK1.1|REEP3_MOUSE	8.39e-11	RecName: Full=Receptor expression-enhancing protein 3
TRINITY_DN31618_c0_g3_i2	8.66669	6.10599	5.32841e-30	1.93127e-27	71.237	88.842	71.989	0	0.181	0.288	N.A.	N.A.	N.A.
TRINITY_DN22475_c0_g1_i1	8.66455	2.9649	1.35552e-09	1.81619e-08	16.649	119.924	100.945	0	0	0	N.A.	N.A.	N.A.
TRINITY_DN31740_c0_g1_i2	8.66175	4.79366	1.41148e-21	1.39393e-19	86.715	56.255	42.268	0.234	0	0	gi|1133968649|sp|F4IRB4.1|MYB88_ARATH	8.07e-06	RecName: Full=Transcription factor MYB124; AltName: Full=Myb-related protein 124; Short=AtMYB124
TRINITY_DN32253_c1_g1_i24	8.65888	2.95463	1.47116e-08	1.61961e-07	10.728	0.924	6.921	0.009	0	0	gi|353526321|sp|P41413.3|PCSK5_RAT	3.41e-06	RecName: Full=Proprotein convertase subtilisin/kexin type 5; AltName: Full=Proprotein convertase 5; Short=PC5; AltName: Full=Proprotein convertase 6; Short=PC6; AltName: Full=Subtilisin/kexin-like protease PC5; Short=rPC5; Flags: Precursor
TRINITY_DN17683_c0_g1_i1	8.65457	2.95281	6.30227e-12	1.25076e-10	20.384	7.163	12.489	0	0	0	N.A.	N.A.	N.A.
TRINITY_DN32623_c0_g1_i1	8.64828	2.94915	1.88858e-12	4.06849e-11	14.386	25.344	10.758	0	0	0	N.A.	N.A.	N.A.
TRINITY_DN32321_c1_g1_i1	8.64668	2.94737	1.91616e-12	4.12158e-11	2.916	7.22	5.662	0	0	0	gi|108935904|sp|P21817.3|RYR1_HUMAN	3.57e-14	RecName: Full=Ryanodine receptor 1; Short=RYR-1; Short=RyR1; AltName: Full=Skeletal muscle calcium release channel; AltName: Full=Skeletal muscle ryanodine receptor; AltName: Full=Skeletal muscle-type ryanodine receptor; AltName: Full=Type 1 ryanodine receptor
TRINITY_DN30226_c5_g1_i15	8.6429	2.943	1.20712e-13	3.19094e-12	13.927	14.828	19.704	0	0	0	gi|20532311|sp|Q8YRI1.1|YY46_NOSS1	1.03e-55	RecName: Full=Uncharacterized WD repeat-containing protein alr3466
TRINITY_DN29180_c0_g1_i2	8.63996	4.80532	5.47775e-11	9.28787e-10	11.031	15.182	116.882	0	0	0.234	N.A.	N.A.	N.A.
TRINITY_DN27383_c0_g2_i1	8.63555	2.93594	6.98057e-10	9.79523e-09	16.317	8.007	2.731	0	0	0	gi|460425452|sp|Q6Q1P4.2|SMC1_ARATH	5.05e-21	RecName: Full=Structural maintenance of chromosomes protein 1; Short=SMC protein 1; Short=SMC-1; AltName: Full=Chromosome segregation protein SMC-1; AltName: Full=Cohesin complex subunit SMC-1; AltName: Full=Protein TITAN8
TRINITY_DN20377_c0_g1_i2	8.6303	2.93144	5.69308e-13	1.33704e-11	10.602	7.756	5.403	0	0	0	N.A.	N.A.	N.A.
TRINITY_DN31613_c1_g2_i1	8.62895	2.93496	1.16868e-05	7.45965e-05	223.161	439.445	0	0	0	0	N.A.	N.A.	N.A.
TRINITY_DN23990_c0_g1_i4	8.62894	2.93229	1.92511e-10	2.96266e-09	14.981	25.903	5.344	0	0	0	gi|12229951|sp|Q9Z205.1|RFXK_MOUSE	2.8e-09	RecName: Full=DNA-binding protein RFXANK; AltName: Full=Ankyrin repeat-containing adapter protein Tvl-1; AltName: Full=Regulatory factor X subunit B; Short=RFX-B; AltName: Full=Regulatory factor X-associated ankyrin-containing protein
TRINITY_DN30147_c0_g2_i1	8.62784	7.65959	8.54308e-38	9.53502e-35	340.11	241.867	235.719	0.562	0.588	0.36	gi|19883911|sp|P28297.2|ACEA_ARATH	5.77e-169	RecName: Full=Isocitrate lyase; Short=ICL; AltName: Full=Isocitrase; AltName: Full=Isocitratsysase
TRINITY_DN30448_c1_g2_i21	8.62697	2.92783	5.83165e-13	1.36366e-11	5.101	3.536	6.78	0	0	0	gi|48428059|sp|Q8BID8.1|FXL14_MOUSE	6.5e-09	RecName: Full=F-box/LRR-repeat protein 14; AltName: Full=F-box and leucine-rich repeat protein 14
TRINITY_DN31459_c1_g1_i6	8.62669	6.03063	3.92538e-17	1.87001e-15	159.882	55.959	332.214	0.966	0	0	N.A.	N.A.	N.A.
TRINITY_DN17570_c0_g1_i1	8.62496	2.9261	2.39063e-06	1.74901e-05	106.709	47.324	1.059	0	0	0	N.A.	N.A.	N.A.
TRINITY_DN31728_c2_g8_i2	8.62254	2.92424	6.95033e-14	1.90962e-12	232.865	222.294	257.541	0	0	0	gi|75311551|sp|Q9LT78.1|RD21C_ARATH	1.75e-19	RecName: Full=Probable cysteine protease RD21C; Flags: Precursor
TRINITY_DN27901_c0_g1_i1	8.62226	2.92424	1.21262e-13	3.20307e-12	32.449	34.891	25.189	0	0	0	gi|75318632|sp|O80396.1|M2K3_ARATH	6.03e-19	RecName: Full=Mitogen-activated protein kinase kinase 3; Short=AtMKK3; Short=MAP kinase kinase 3
TRINITY_DN31613_c1_g3_i1	8.62196	6.99272	2.6762e-13	6.62818e-12	477.102	437.768	29.368	0.759	0	0.982	N.A.	N.A.	N.A.
TRINITY_DN31485_c0_g2_i4	8.62107	7.89953	1.12118e-29	3.86449e-27	97.238	62.528	169.462	0.356	0.163	0.126	N.A.	N.A.	N.A.
TRINITY_DN24183_c0_g1_i1	8.62055	2.92515	9.43897e-08	8.96893e-07	18.804	24.877	1.212	0	0	0	N.A.	N.A.	N.A.
TRINITY_DN37645_c0_g1_i1	8.62053	2.92693	2.0745e-06	1.53465e-05	42.231	84.725	0.871	0	0	0	N.A.	N.A.	N.A.
TRINITY_DN28608_c0_g1_i1	8.61762	4.7487	2.13478e-17	1.05858e-15	20.579	13.254	47.718	0.103	0	0	gi|2851526|sp|P33247.4|SQHC_ALIAD	3.25e-68	RecName: Full=Squalene--hopene cyclase; AltName: Full=Squalene--hopanol cyclase
TRINITY_DN11990_c0_g1_i1	8.61749	2.91972	3.45892e-13	8.41572e-12	53.544	78.668	95.307	0	0	0	N.A.	N.A.	N.A.
TRINITY_DN31234_c1_g1_i1	8.61523	2.91617	3.94306e-10	5.77858e-09	50.511	14.862	12.854	0	0	0	N.A.	N.A.	N.A.
TRINITY_DN30698_c0_g4_i1	8.6126	2.9143	2.09223e-12	4.47676e-11	47.517	29.017	66.292	0	0	0	gi|51317342|sp|P02310.2|H41_TETPY	3.49e-47	RecName: Full=Histone H4, major
TRINITY_DN32250_c0_g1_i4	8.6123	2.91339	2.16987e-11	3.91518e-10	3.336	1.266	4.167	0	0	0	N.A.	N.A.	N.A.
TRINITY_DN29721_c0_g1_i2	8.6092	4.74149	3.41362e-19	2.27948e-17	75.109	34.994	28.685	0.178	0	0	N.A.	N.A.	N.A.
TRINITY_DN30680_c1_g8_i1	8.60775	6.69141	6.67595e-14	1.83942e-12	102.398	283.317	20.351	0.544	0	0.171	gi|172046174|sp|Q6ZVT0.2|TTL10_HUMAN	1.72e-21	RecName: Full=Inactive polyglycylase TTLL10; AltName: Full=Tubulin--tyrosine ligase-like protein 10
TRINITY_DN29188_c1_g3_i2	8.60561	2.90885	1.26778e-12	2.80945e-11	10.182	18.284	21.481	0	0.127	0	gi|122222419|sp|Q0JI49.1|CIPKB_ORYSJ	1.39e-29	RecName: Full=CBL-interacting protein kinase 11; AltName: Full=OsCIPK11
TRINITY_DN26530_c0_g1_i2	8.60509	2.907	5.57504e-11	9.4369e-10	17.595	15.512	48.071	0	0	0	gi|71153841|sp|P0A902.1|BLC_ECO57	4.18e-22	RecName: Full=Outer membrane lipoprotein Blc; Flags: Precursor
TRINITY_DN37537_c0_g1_i1	8.60364	2.90705	1.59215e-13	4.09481e-12	41.704	58.844	56.464	0	0	0	gi|124013765|sp|P85007.1|IR3IP_RAT	1.03e-11	RecName: Full=Immediate early response 3-interacting protein 1
TRINITY_DN30511_c1_g4_i1	8.60266	4.73634	3.23668e-23	4.25396e-21	49.946	55.297	37.407	0	0.199	0	gi|122222419|sp|Q0JI49.1|CIPKB_ORYSJ	7.83e-23	RecName: Full=CBL-interacting protein kinase 11; AltName: Full=OsCIPK11
TRINITY_DN26241_c0_g3_i1	8.60264	2.90615	1.88396e-13	4.77889e-12	10.641	11.44	7.792	0	0	0	gi|74627009|sp|O94374.1|IMA2_SCHPO	1.13e-60	RecName: Full=Importin subunit alpha-2; AltName: Full=Importin-1; AltName: Full=Karyopherin subunit alpha-2
TRINITY_DN30698_c0_g3_i1	8.59928	6.01006	6.8161e-25	1.13572e-22	312.031	386.395	679.837	2.372	0	0	gi|51317342|sp|P02310.2|H41_TETPY	1.1e-47	RecName: Full=Histone H4, major
TRINITY_DN22199_c0_g2_i1	8.59843	4.74832	2.10902e-23	2.85185e-21	78.005	94.238	111.456	0	0	0.468	N.A.	N.A.	N.A.
TRINITY_DN31859_c0_g4_i11	8.5971	2.90439	1.06948e-05	6.88193e-05	73.382	102.119	0	0	0	0	N.A.	N.A.	N.A.
TRINITY_DN24727_c0_g2_i1	8.59442	2.90072	9.85081e-11	1.59968e-09	17.487	50.198	14.56	0	0	0	N.A.	N.A.	N.A.
TRINITY_DN30457_c0_g3_i3	8.59365	2.89602	6.32874e-11	1.06359e-09	7.607	3.479	12.889	0	0	0	gi|961512656|sp|Q2U4L7.2|GTAA_ASPOR	6.49e-68	RecName: Full=Glutaminase A; Flags: Precursor
TRINITY_DN23037_c0_g1_i1	8.59081	2.89425	3.94461e-12	8.08645e-11	70.632	30.876	39.585	0	0	0	N.A.	N.A.	N.A.
TRINITY_DN29321_c0_g2_i1	8.58991	2.89614	3.29238e-11	5.79774e-10	9.187	25.687	9.534	0	0	0	N.A.	N.A.	N.A.
TRINITY_DN24407_c0_g1_i1	8.58877	6.69004	1.07216e-30	4.30727e-28	451.012	837.017	742.692	1.312	0.705	1.703	N.A.	N.A.	N.A.
TRINITY_DN30476_c0_g1_i1	8.58765	6.02975	7.31197e-27	1.66389e-24	157.249	250.969	136.186	0.291	0	0.739	gi|62510489|sp|Q6X4A2.1|CIPKV_ORYSJ	3.94e-25	RecName: Full=CBL-interacting protein kinase 31; AltName: Full=OsCIPK31; Short=OsCK1
TRINITY_DN31787_c0_g1_i6	8.58029	4.71414	3.31229e-20	2.64664e-18	22.149	52.069	27.908	0.178	0	0	gi|135778|sp|P08058.3|THIO_RHOSH	8.39e-07	RecName: Full=Thioredoxin; Short=Trx
TRINITY_DN30497_c0_g1_i4	8.57958	2.88408	7.42098e-13	1.70581e-11	30.839	17.588	29.521	0	0	0	N.A.	N.A.	N.A.
TRINITY_DN27216_c0_g1_i1	8.57626	2.88326	2.47748e-11	4.43266e-10	10.27	32.222	16.526	0	0	0	N.A.	N.A.	N.A.
TRINITY_DN29534_c0_g2_i1	8.5759	4.70864	1.5489e-18	9.31657e-17	79.107	58.502	170.415	0.403	0	0	gi|122057714|sp|Q557A2.1|Y3701_DICDI	2.23e-19	RecName: Full=Uncharacterized protein DDB_G0273701/DDB_G0273221
TRINITY_DN32072_c0_g1_i11	8.5717	8.38342	7.83801e-20	5.84443e-18	1195.99	1429.81	1202.65	0	1.013	7.188	N.A.	N.A.	N.A.
TRINITY_DN31194_c0_g2_i3	8.57013	2.87378	4.11209e-10	6.01626e-09	19.887	6.045	30.604	0	0	0	gi|78099842|sp|O35298.1|AOAH_MOUSE	9.65e-20	RecName: Full=Acyloxyacyl hydrolase; Contains: RecName: Full=Acyloxyacyl hydrolase small subunit; Contains: RecName: Full=Acyloxyacyl hydrolase large subunit; Flags: Precursor
TRINITY_DN29313_c1_g1_i1	8.56762	6.88051	1.41928e-24	2.23259e-22	318.292	358.621	864.53	1.772	0.941	0	gi|729742|sp|P40625.1|HMG_TETPY	1.17e-23	RecName: Full=High mobility group protein; AltName: Full=Non-histone chromosomal protein
TRINITY_DN26756_c0_g1_i2	8.56587	2.87305	2.8255e-12	5.92883e-11	17.556	37.743	20.999	0	0	0	N.A.	N.A.	N.A.
TRINITY_DN31586_c0_g6_i1	8.56092	2.86937	1.21486e-09	1.64054e-08	13.089	17.292	2.813	0	0	0	gi|74858185|sp|Q55BN8.1|NEK2_DICDI	1.99e-64	RecName: Full=Probable serine/threonine-protein kinase nek2; AltName: Full=Never in mitosis protein A-related protein kinase 2; AltName: Full=NimA-related protein kinase 2
TRINITY_DN9406_c0_g1_i1	8.55933	2.86544	8.52813e-13	1.93938e-11	16.522	10.117	17.538	0	0	0	gi|74853107|sp|Q54KM6.1|KAT_DICDI	2.38e-72	RecName: Full=Kynurenine--oxoglutarate transaminase; AltName: Full=Glutamine transaminase K; AltName: Full=Glutamine--phenylpyruvate transaminase; AltName: Full=Kynurenine aminotransferase
TRINITY_DN30877_c0_g1_i1	8.55886	4.69356	3.40715e-23	4.45238e-21	25.748	21.786	29.721	0	0.109	0	gi|1175427|sp|Q09748.1|DNM1_SCHPO	0	RecName: Full=Dynamin-related protein dnm1
TRINITY_DN29425_c0_g1_i2	8.54846	2.85612	1.71622e-13	4.3946e-12	5.92	6.444	5.414	0	0	0	gi|41017513|sp|Q8CGS5.1|RNZ2_RAT	1.14e-20	RecName: Full=Zinc phosphodiesterase ELAC protein 2; AltName: Full=ElaC homolog protein 2; AltName: Full=Ribonuclease Z 2; Short=RNase Z 2; AltName: Full=tRNA 3 endonuclease 2; AltName: Full=tRNase Z 2; Flags: Precursor
TRINITY_DN32265_c1_g1_i1	8.54844	2.85611	2.43863e-13	6.08706e-12	4.945	6.433	6.568	0	0	0	gi|161784322|sp|P34098.2|MANA_DICDI	1.2e-107	RecName: Full=Lysosomal alpha-mannosidase; Short=Laman; AltName: Full=Alpha-D-mannoside mannohydrolase; AltName: Full=Alpha-mannosidase A; Contains: RecName: Full=Alpha-mannosidase 60 kDa subunit; Contains: RecName: Full=Alpha-mannosidase 58 kDa subunit; Flags: Precursor
TRINITY_DN31733_c0_g2_i2	8.54758	2.85622	4.24483e-12	8.65899e-11	33.239	53.86	22.929	0	0	0	N.A.	N.A.	N.A.
TRINITY_DN33578_c0_g1_i1	8.54662	2.85418	7.92798e-13	1.81169e-11	20.491	24.626	35.006	0	0	0	gi|82180373|sp|Q5XGY9.1|MND1_XENLA	1.13e-35	RecName: Full=Meiotic nuclear division protein 1 homolog
TRINITY_DN30269_c1_g1_i7	8.54538	2.85529	3.61629e-10	5.32969e-09	8.992	42.933	25.413	0	0	0	N.A.	N.A.	N.A.
TRINITY_DN29127_c0_g1_i1	8.5435	2.85141	1.24426e-11	2.34181e-10	38.32	25.538	13.995	0	0	0	N.A.	N.A.	N.A.
TRINITY_DN31249_c0_g1_i10	8.54313	2.85539	1.2808e-05	8.10397e-05	5.54	9.079	0	0	0	0	N.A.	N.A.	N.A.
TRINITY_DN28272_c0_g1_i3	8.54048	2.85061	8.68284e-10	1.19948e-08	8.495	11.931	2.036	0	0	0	N.A.	N.A.	N.A.
TRINITY_DN31814_c0_g1_i1	8.53822	4.67362	7.85162e-23	9.68573e-21	37.423	44.587	54.863	0.244	0	0	gi|1703123|sp|P53505.1|ACT5_XENLA	0	RecName: Full=Actin, cytoplasmic type 5
TRINITY_DN12439_c0_g1_i1	8.53782	2.84673	7.82156e-13	1.79144e-11	17.331	22.413	12.877	0	0	0	N.A.	N.A.	N.A.
TRINITY_DN32338_c0_g1_i2	8.5373	5.97847	6.48113e-29	1.99005e-26	40.085	54.989	44.952	0.075	0	0.198	N.A.	N.A.	N.A.
TRINITY_DN25699_c0_g1_i1	8.5284	4.66293	9.23755e-20	6.78724e-18	42.426	33.203	78.416	0.216	0	0	gi|74966649|sp|Q23221.2|FAT3_CAEEL	4.62e-35	RecName: Full=Delta(6)-fatty-acid desaturase fat-3; AltName: Full=Fatty acid desaturase 3
TRINITY_DN32199_c0_g1_i9	8.52697	2.83614	2.44914e-13	6.10896e-12	9.919	9.296	11.17	0	0	0	gi|74858156|sp|Q55BJ6.1|PLBLB_DICDI	1.15e-67	RecName: Full=Phospholipase B-like protein B; Flags: Precursor
TRINITY_DN26535_c0_g1_i1	8.52561	2.83207	5.44449e-09	6.54409e-08	17.107	3.422	26.802	0	0	0	gi|75323579|sp|Q6H7U5.1|CIPKQ_ORYSJ	1.17e-25	RecName: Full=CBL-interacting protein kinase 26; AltName: Full=OsCIPK26
TRINITY_DN26907_c0_g2_i1	8.51838	4.65278	5.15603e-19	3.3538e-17	103.061	40.127	99.992	0.337	0	0	gi|134228|sp|P20790.1|RAB8A_DICDI	1.24e-70	RecName: Full=Ras-related protein Rab-8A; AltName: Full=GTP-binding protein SAS1
TRINITY_DN24624_c0_g1_i1	8.51775	2.82754	1.51557e-11	2.80809e-10	11.294	6.627	4.202	0	0	0	N.A.	N.A.	N.A.
TRINITY_DN28613_c0_g3_i2	8.51654	2.82653	1.35272e-12	2.98546e-11	5.315	6.673	9.617	0	0	0	N.A.	N.A.	N.A.
TRINITY_DN31286_c0_g1_i2	8.5162	2.8287	1.22104e-05	7.7629e-05	20.306	19.744	0	0	0	0	N.A.	N.A.	N.A.
TRINITY_DN20616_c0_g2_i1	8.51462	2.82987	2.88146e-08	3.00564e-07	8.953	40.115	4.696	0	0	0	gi|50403768|sp|Q10462.3|CAH5_CAEEL	7.26e-25	RecName: Full=Putative carbonic anhydrase 5; AltName: Full=Carbonate dehydratase 5; Flags: Precursor
TRINITY_DN30694_c0_g1_i1	8.50787	2.81359	1.5013e-05	9.35021e-05	5.598	0	10.641	0	0	0	N.A.	N.A.	N.A.
TRINITY_DN13644_c0_g1_i1	8.50779	2.81774	2.42225e-10	3.67308e-09	10.894	15.775	40.138	0	0	0	N.A.	N.A.	N.A.
TRINITY_DN30400_c0_g1_i10	8.50581	2.81578	8.20039e-12	1.59197e-10	30.43	13.322	27.79	0	0	0	gi|122057664|sp|Q556R7.1|CF50_DICDI	2.22e-25	RecName: Full=Counting factor 50; AltName: Full=1,4-beta-N-acetylmuramidase 1; AltName: Full=GH family 25 lysozyme 1; Flags: Precursor
TRINITY_DN32140_c0_g1_i6	8.50299	6.27693	8.47443e-18	4.4972e-16	36.652	213.112	67.458	0.234	0.289	0	gi|21542167|sp|Q51330.3|OXLT_OXAFO	7.18e-07	RecName: Full=Oxalate:formate antiporter; Short=OFA; AltName: Full=Oxalate:formate antiport protein; AltName: Full=Oxalate:formate exchange protein
TRINITY_DN24532_c0_g1_i2	8.50099	2.81086	7.11978e-11	1.18324e-09	32.546	14.999	51.155	0	0	0	N.A.	N.A.	N.A.
TRINITY_DN30373_c3_g1_i6	8.5002	2.81095	3.82902e-12	7.86324e-11	13.206	8.931	18.692	0	0	0	N.A.	N.A.	N.A.
TRINITY_DN37080_c0_g1_i1	8.49802	2.81339	7.74939e-07	6.19414e-06	9.695	15.296	0.377	0	0	0	N.A.	N.A.	N.A.
TRINITY_DN31194_c0_g1_i1	8.49395	2.80627	3.43469e-12	7.09907e-11	5.042	9.364	9.887	0	0	0	gi|113976|sp|P28039.1|AOAH_HUMAN	2.23e-105	RecName: Full=Acyloxyacyl hydrolase; Contains: RecName: Full=Acyloxyacyl hydrolase small subunit; Contains: RecName: Full=Acyloxyacyl hydrolase large subunit; Flags: Precursor
TRINITY_DN31859_c0_g4_i8	8.49306	2.81058	1.71396e-05	0.00010555	18.238	40.697	0	0	0	0	N.A.	N.A.	N.A.
TRINITY_DN21710_c0_g1_i2	8.49249	2.80416	5.49693e-12	1.1015e-10	10.036	11.053	20.151	0	0	0	N.A.	N.A.	N.A.
TRINITY_DN13546_c0_g1_i1	8.48682	2.80055	1.27249e-11	2.38856e-10	21.164	54.533	34.829	0	0	0	N.A.	N.A.	N.A.
TRINITY_DN22374_c0_g1_i2	8.48518	4.62202	1.00494e-22	1.20791e-20	59.084	66.749	47.577	0.244	0	0	N.A.	N.A.	N.A.
TRINITY_DN30806_c0_g3_i5	8.47383	2.78414	4.85015e-08	4.86503e-07	8.641	2.817	29.65	0	0	0	gi|302595585|sp|P0CH36.1|ADHC1_MYCS2	3.3e-77	RecName: Full=NADP-dependent alcohol dehydrogenase C 1; Short=Ms-ADHC 1
TRINITY_DN29980_c0_g1_i9	8.46997	2.7823	1.52632e-10	2.39134e-09	66.302	32.952	119.272	0	0	0	N.A.	N.A.	N.A.
TRINITY_DN31642_c5_g1_i2	8.46856	2.786	4.8361e-08	4.85163e-07	47.683	80.767	5.65	0	0	0	N.A.	N.A.	N.A.
TRINITY_DN31917_c0_g2_i9	8.46732	6.27727	6.11401e-31	2.54383e-28	576.593	642.109	651.234	1.275	0	2.306	N.A.	N.A.	N.A.
TRINITY_DN26286_c0_g1_i1	8.46347	2.78101	7.6381e-08	7.38245e-07	29.24	42.214	2.813	0	0	0	N.A.	N.A.	N.A.
TRINITY_DN32140_c0_g1_i10	8.46217	5.36909	1.26317e-14	3.88708e-13	16.063	113.89	34.959	0	0.235	0	gi|21542167|sp|Q51330.3|OXLT_OXAFO	6.02e-07	RecName: Full=Oxalate:formate antiporter; Short=OFA; AltName: Full=Oxalate:formate antiport protein; AltName: Full=Oxalate:formate exchange protein
TRINITY_DN3888_c0_g1_i1	8.46126	2.77683	6.41614e-12	1.2712e-10	5.657	12.376	8.71	0	0	0	N.A.	N.A.	N.A.
TRINITY_DN32072_c0_g1_i8	8.45814	7.54711	5.27934e-30	1.9234e-27	2687.09	2770.22	3191.63	0	4.838	13.413	N.A.	N.A.	N.A.
TRINITY_DN31961_c0_g4_i1	8.45426	2.77306	1.39213e-05	8.73684e-05	4.311	5.452	0	0	0	0	gi|134034176|sp|Q69ZN7.2|MYOF_MOUSE	1.06e-15	RecName: Full=Myoferlin; AltName: Full=Fer-1-like protein 3
TRINITY_DN26394_c0_g1_i1	8.45346	5.86761	2.96671e-27	7.11961e-25	160.068	110.012	148.463	0.741	0	0	gi|81855267|sp|Q988D4.1|AAMHY_RHILO	6.65e-10	RecName: Full=2-(acetamidomethylene)succinate hydrolase; AltName: Full=alpha-(N-acetylaminomethylene)succinic acid amidohydrolase; Short=AAMS amidohydrolase
TRINITY_DN31191_c0_g1_i1	8.45281	5.3674	1.45902e-26	3.18606e-24	52.364	51.35	42.916	0.244	0	0	gi|82000375|sp|Q5UR46.1|YR571_MIMIV	1.1e-06	RecName: Full=Uncharacterized protein R571
TRINITY_DN20676_c0_g1_i1	8.4517	2.76417	7.37887e-09	8.62949e-08	64.79	9.741	72.378	0	0	0	N.A.	N.A.	N.A.
TRINITY_DN36397_c0_g1_i1	8.44989	2.76437	3.08966e-10	4.61153e-09	10.065	10.893	31.981	0	0	0	N.A.	N.A.	N.A.
TRINITY_DN29171_c1_g3_i1	8.44742	2.76377	1.31423e-12	2.9078e-11	15.156	23.143	16.938	0	0	0	gi|694016582|sp|P0DKH3.1|RI2BL_ARATH	9.74e-112	RecName: Full=Ribonucleoside-diphosphate reductase small chain B; AltName: Full=Ribonucleoside-diphosphate reductase R2B subunit; AltName: Full=Ribonucleotide reductase small subunit B
TRINITY_DN29141_c1_g1_i3	8.44614	2.7628	1.33722e-11	2.5007e-10	10.065	10.961	4.696	0	0	0	N.A.	N.A.	N.A.
TRINITY_DN25223_c0_g1_i2	8.44379	2.75942	4.48006e-12	9.09135e-11	11.46	9.41	17.609	0	0	0	gi|1175459|sp|Q09788.1|ASL1_SCHPO	2.94e-32	RecName: Full=Alkali-sensitive linkage protein 1; Flags: Precursor
TRINITY_DN20951_c0_g1_i1	8.44363	4.59899	9.60948e-21	8.44613e-19	63.112	85.877	42.315	0	0	0.351	N.A.	N.A.	N.A.
TRINITY_DN18109_c0_g1_i1	8.44321	2.75969	7.82422e-13	1.79147e-11	14.708	16.573	12.43	0	0	0	gi|75323579|sp|Q6H7U5.1|CIPKQ_ORYSJ	1.09e-27	RecName: Full=CBL-interacting protein kinase 26; AltName: Full=OsCIPK26
TRINITY_DN20411_c0_g1_i1	8.44099	2.75401	7.04297e-08	6.85324e-07	21.203	7.654	82.442	0	0	0	N.A.	N.A.	N.A.
TRINITY_DN30165_c3_g1_i2	8.42933	4.56222	5.72968e-12	1.1439e-10	38.983	28.743	3.39	0	0.109	0	gi|172044390|sp|A4Q9F3.1|TTL10_MOUSE	1.19e-16	RecName: Full=Protein polyglycylase TTLL10; AltName: Full=Tubulin--tyrosine ligase-like protein 10
TRINITY_DN23896_c0_g1_i1	8.42782	2.74545	4.87838e-12	9.84567e-11	23.3	18.375	12.136	0	0	0	gi|82184062|sp|Q6GMG8.1|LITAF_DANRE	1.78e-07	RecName: Full=Lipopolysaccharide-induced tumor necrosis factor-alpha factor homolog; Short=LPS-induced TNF-alpha factor homolog
TRINITY_DN30933_c1_g1_i8	8.421	4.55938	4.32222e-22	4.65417e-20	24.792	25.698	34.865	0.131	0	0	N.A.	N.A.	N.A.
TRINITY_DN23274_c0_g1_i1	8.42064	4.55925	8.69072e-23	1.06092e-20	63.044	69.041	73.637	0.3	0	0	N.A.	N.A.	N.A.
TRINITY_DN28422_c1_g1_i2	8.41778	2.73382	2.55938e-08	2.69244e-07	13.284	2.566	2.272	0	0	0	gi|597501033|sp|Q5A599.2|NIK1_CANAL	5.5e-41	RecName: Full=Histidine protein kinase NIK1
TRINITY_DN30069_c0_g1_i2	8.41609	2.73163	1.90078e-08	2.04802e-07	44.201	5.338	15.172	0	0	0	gi|417014|sp|P16892.2|FUS3_YEAST	4.44e-81	RecName: Full=Mitogen-activated protein kinase FUS3; Short=MAP kinase FUS3
TRINITY_DN31742_c0_g3_i1	8.41571	5.33062	4.42557e-26	8.91645e-24	147.301	204.786	221.076	0.487	0.515	0	N.A.	N.A.	N.A.
TRINITY_DN30426_c4_g1_i1	8.41333	5.84463	1.02871e-11	1.9672e-10	399.682	312.426	17.126	0	0.922	0.559	N.A.	N.A.	N.A.
TRINITY_DN31036_c0_g1_i1	8.41332	4.55126	5.25742e-21	4.78854e-19	113.448	71.961	128.371	0	0.488	0	gi|254763457|sp|P42319.4|YXJH_BACSU	2.05e-56	RecName: Full=Uncharacterized protein YxjH
TRINITY_DN29614_c0_g1_i16	8.41319	4.55135	2.54415e-21	2.44388e-19	54.676	68.14	93.73	0	0.443	0	gi|259585967|sp|O04138.2|CHI4_ORYSJ	1.33e-11	RecName: Full=Chitinase 4; AltName: Full=OsChia2b; AltName: Full=Pathogenesis related (PR)-3 chitinase 4; Flags: Precursor
TRINITY_DN29274_c0_g1_i1	8.4122	7.54344	9.85324e-22	1.00265e-19	985.043	537.857	1212.62	4.95	0.525	0	gi|75146195|sp|Q7Y1W9.1|SAP9_ORYSJ	1.25e-17	RecName: Full=Zinc finger A20 and AN1 domain-containing stress-associated protein 9; Short=OsSAP9
TRINITY_DN31698_c1_g1_i3	8.41204	2.72851	2.25429e-09	2.90525e-08	8.358	2.863	16.232	0	0	0	N.A.	N.A.	N.A.
TRINITY_DN25128_c0_g1_i1	8.40994	2.72764	3.49822e-10	5.1752e-09	6.037	5.053	16.432	0	0	0	gi|1346137|sp|P15729.2|GLCP_SYNY3	9.19e-30	RecName: Full=Glucose transport protein
TRINITY_DN43951_c0_g1_i1	8.40994	2.72764	3.49471e-10	5.17218e-09	58.324	48.864	162.6	0	0	0	N.A.	N.A.	N.A.
TRINITY_DN31479_c0_g2_i1	8.40858	2.7305	8.26925e-07	6.57603e-06	31.522	35.656	1.071	0	0	0	N.A.	N.A.	N.A.
TRINITY_DN42931_c0_g1_i1	8.40452	2.72526	2.28322e-11	4.10811e-10	29.591	46.024	18.692	0	0	0	gi|341941079|sp|Q9Z2V5.3|HDAC6_MOUSE	8.89e-24	RecName: Full=Histone deacetylase 6; Short=HD6; AltName: Full=Histone deacetylase mHDA2
TRINITY_DN32321_c1_g1_i6	8.40389	2.72408	3.33921e-12	6.92208e-11	4.369	5.635	3.296	0	0	0	gi|108935904|sp|P21817.3|RYR1_HUMAN	4.34e-14	RecName: Full=Ryanodine receptor 1; Short=RYR-1; Short=RyR1; AltName: Full=Skeletal muscle calcium release channel; AltName: Full=Skeletal muscle ryanodine receptor; AltName: Full=Skeletal muscle-type ryanodine receptor; AltName: Full=Type 1 ryanodine receptor
TRINITY_DN31932_c1_g2_i3	8.39934	8.88623	1.0143e-19	7.39836e-18	824.907	847.853	888.895	0	1.429	4.522	N.A.	N.A.	N.A.
TRINITY_DN36866_c0_g1_i1	8.39726	5.8065	7.72566e-19	4.92502e-17	39.656	35.45	117.93	0.356	0	0	gi|74961622|sp|P91390.1|RPN2_CAEEL	8.13e-10	RecName: Full=Dolichyl-diphosphooligosaccharide--protein glycosyltransferase subunit 2; AltName: Full=Oligosaccharyl transferase delta subunit; AltName: Full=Ribophorin II; Short=RPN-II; AltName: Full=Ribophorin-2; Flags: Precursor
TRINITY_DN29596_c0_g1_i2	8.39114	2.7114	1.4396e-06	1.09722e-05	24.022	10.505	0.494	0	0	0	gi|357529585|sp|Q92824.4|PCSK5_HUMAN	8.34e-08	RecName: Full=Proprotein convertase subtilisin/kexin type 5; AltName: Full=Proprotein convertase 5; Short=PC5; AltName: Full=Proprotein convertase 6; Short=PC6; Short=hPC6; AltName: Full=Subtilisin/kexin-like protease PC5; Flags: Precursor
TRINITY_DN30965_c0_g1_i3	8.37898	2.70105	1.80221e-12	3.89916e-11	3.355	4.631	4.367	0	0	0	gi|1730055|sp|P25323.2|MYLKA_DICDI	1.14e-54	RecName: Full=Myosin light chain kinase A; Short=MLCK-A
TRINITY_DN22304_c0_g1_i1	8.3785	2.70368	1.9026e-07	1.71073e-06	38.349	56.46	3.166	0	0	0	N.A.	N.A.	N.A.
TRINITY_DN31295_c1_g1_i13	8.37606	2.69905	1.77907e-05	0.000109282	22.569	14.406	0	0	0	0	N.A.	N.A.	N.A.
TRINITY_DN31610_c0_g1_i6	8.37566	2.69776	9.3148e-12	1.79444e-10	9.89	14.372	19.928	0	0	0	gi|1170972|sp|P45856.1|HBD_BACSU	8.03e-109	RecName: Full=Probable 3-hydroxybutyryl-CoA dehydrogenase; AltName: Full=Beta-hydroxybutyryl-CoA dehydrogenase; Short=BHBD
TRINITY_DN31859_c0_g4_i7	8.37305	2.69957	3.10825e-06	2.2254e-05	70.915	111.506	2.189	0	0	0	N.A.	N.A.	N.A.
TRINITY_DN37553_c0_g1_i1	8.37282	2.69431	1.43107e-11	2.66277e-10	24.256	11.771	22.07	0	0	0	N.A.	N.A.	N.A.
TRINITY_DN32139_c0_g1_i3	8.36858	2.69156	2.33806e-12	4.9758e-11	4.516	6.33	6.203	0	0	0	gi|74739633|sp|O75808.1|CAN15_HUMAN	1.76e-56	RecName: Full=Calpain-15; AltName: Full=Small optic lobes homolog
TRINITY_DN22843_c0_g1_i1	8.36297	2.68903	8.03708e-10	1.11796e-08	23.203	62.779	16.773	0	0	0	N.A.	N.A.	N.A.
TRINITY_DN34342_c0_g1_i1	8.36294	2.68623	8.50475e-09	9.82925e-08	16.453	9.479	2.295	0	0	0	N.A.	N.A.	N.A.
TRINITY_DN29174_c0_g1_i1	8.36228	2.68641	2.0211e-09	2.62251e-08	10.728	8.851	2.154	0	0	0	gi|123892558|sp|Q28DH9.1|CEP76_XENTR	1.48e-122	RecName: Full=Centrosomal protein of 76 kDa; Short=Cep76
TRINITY_DN16900_c0_g1_i1	8.35872	2.6816	1.50944e-11	2.79819e-10	13.937	9.421	19.598	0	0	0	N.A.	N.A.	N.A.
TRINITY_DN18158_c0_g1_i1	8.3571	2.68367	5.33599e-09	6.42465e-08	19.262	33.466	5.203	0	0	0	N.A.	N.A.	N.A.
TRINITY_DN42757_c0_g1_i1	8.35662	2.68117	6.70177e-12	1.32149e-10	13.518	20.086	11.382	0	0	0	N.A.	N.A.	N.A.
TRINITY_DN29292_c0_g1_i2	8.35559	2.67852	2.56738e-09	3.27454e-08	10.709	4.072	2.178	0	0	0	N.A.	N.A.	N.A.
TRINITY_DN28590_c0_g1_i2	8.3439	2.66625	5.65914e-09	6.77545e-08	10.533	3.878	23.577	0	0	0	gi|74858292|sp|Q55C17.1|TECR_DICDI	4.72e-63	RecName: Full=Very-long-chain enoyl-CoA reductase; AltName: Full=Synaptic glycoprotein SC2-like protein; AltName: Full=Trans-2,3-enoyl-CoA reductase; Short=TER
TRINITY_DN31728_c2_g1_i9	8.34197	6.15472	6.32929e-26	1.23623e-23	618.385	476.184	293.336	0	1.483	1.721	gi|75311551|sp|Q9LT78.1|RD21C_ARATH	1.94e-40	RecName: Full=Probable cysteine protease RD21C; Flags: Precursor
TRINITY_DN32072_c0_g1_i4	8.34129	5.25724	1.78092e-25	3.24417e-23	139.459	188.521	145.768	0	0.986	0	N.A.	N.A.	N.A.
TRINITY_DN17723_c0_g2_i1	8.33937	2.66482	1.86268e-12	4.01762e-11	13.82	13.322	11.947	0	0	0	N.A.	N.A.	N.A.
TRINITY_DN32242_c0_g1_i4	8.33768	2.65965	1.75674e-07	1.58855e-06	7.1	3.274	35.759	0	0	0	gi|148887401|sp|Q43704.2|MCM31_MAIZE	3.85e-14	RecName: Full=DNA replication licensing factor MCM3 homolog 1; AltName: Full=Replication origin activator 1; Short=ROA-1
TRINITY_DN31786_c0_g1_i4	8.33748	5.286	1.37347e-22	1.60425e-20	82.628	65.768	124.145	0	0	0.613	N.A.	N.A.	N.A.
TRINITY_DN18222_c0_g1_i1	8.33467	2.66339	8.86713e-09	1.02061e-07	13.879	23.805	3.402	0	0	0	gi|85540613|sp|Q4R684.2|AMZ2_MACFA	1.98e-65	RecName: Full=Archaemetzincin-2; AltName: Full=Archeobacterial metalloproteinase-like protein 2
TRINITY_DN31859_c0_g1_i1	8.33371	4.46522	1.42655e-07	1.31319e-06	141	255.749	1.989	0.619	0	0	N.A.	N.A.	N.A.
TRINITY_DN29227_c0_g1_i2	8.33293	4.4667	1.83328e-09	2.39427e-08	190.517	173.282	6.592	0.581	0	0	N.A.	N.A.	N.A.
TRINITY_DN42265_c0_g1_i1	8.33146	2.66148	7.28153e-09	8.52766e-08	5.735	18.615	3.449	0	0	0	gi|24636253|sp|Q9U518.1|ASPG_DIRIM	1.88e-78	RecName: Full=L-asparaginase; AltName: Full=DiAsp; AltName: Full=L-asparagine amidohydrolase
TRINITY_DN30698_c0_g2_i7	8.33135	6.6769	4.31354e-27	1.00433e-24	560.169	622.798	1105.23	2.981	0	1.937	gi|51317342|sp|P02310.2|H41_TETPY	9.14e-48	RecName: Full=Histone H4, major
TRINITY_DN14721_c0_g1_i1	8.32868	2.65509	2.3511e-12	5.00204e-11	39.607	36.534	32.828	0	0	0	gi|30172946|sp|Q9DAJ5.1|DLRB2_MOUSE	1.15e-19	RecName: Full=Dynein light chain roadblock-type 2; AltName: Full=Dynein light chain 2B, cytoplasmic
TRINITY_DN45016_c0_g1_i1	8.3269	2.6525	2.40805e-11	4.31614e-10	55.827	26.656	50.037	0	0	0	N.A.	N.A.	N.A.
TRINITY_DN31690_c0_g2_i3	8.3229	5.73237	9.79742e-18	5.15648e-16	85.769	139.326	362.724	1.162	0	0	N.A.	N.A.	N.A.
TRINITY_DN28200_c0_g1_i1	8.32222	6.42811	7.2466e-23	8.97086e-21	76.708	90.713	221.559	0.469	0	0.405	gi|74852744|sp|Q54JD9.1|SCOT_DICDI	2.23e-180	RecName: Full=Probable succinyl-CoA:3-ketoacid coenzyme A transferase, mitochondrial; AltName: Full=3-oxoacid CoA-transferase; Flags: Precursor
TRINITY_DN27481_c0_g1_i1	8.31647	2.64445	4.80251e-12	9.70369e-11	6.671	8.942	5.968	0	0	0	N.A.	N.A.	N.A.
TRINITY_DN27470_c0_g1_i1	8.31611	5.22691	1.8286e-16	7.78316e-15	57.104	27.341	144.567	0.216	0.226	0	gi|1169598|sp|P46313.1|FAD6E_ARATH	9.99e-74	RecName: Full=Delta(12)-fatty-acid desaturase; AltName: Full=Omega-6 fatty acid desaturase, endoplasmic reticulum
TRINITY_DN29285_c0_g1_i2	8.31347	2.63916	2.75956e-09	3.49556e-08	9.139	5.851	25.107	0	0	0	gi|62900383|sp|Q9Z311.1|MECR_RAT	4.21e-16	RecName: Full=Trans-2-enoyl-CoA reductase, mitochondrial; AltName: Full=Nuclear receptor-binding factor 1; Short=NRBF-1; Flags: Precursor
TRINITY_DN36676_c0_g1_i1	8.31304	2.63539	5.48529e-05	0.000305988	1.19	0.536	33.876	0	0	0	gi|75134585|sp|Q6Z965.1|OPR7_ORYSJ	9.6e-88	RecName: Full=12-oxophytodienoate reductase 7; AltName: Full=12-oxophytodienoate-10,11-reductase 7; Short=OPDA-reductase 7; Short=OsOPR7
TRINITY_DN12594_c0_g1_i1	8.3088	2.63802	5.59509e-11	9.464e-10	8.271	20.668	15.867	0	0	0	gi|82236853|sp|Q6IRP4.1|ABHDD_XENLA	4.91e-18	RecName: Full=Protein ABHD13; AltName: Full=Alpha/beta hydrolase domain-containing protein 13; Short=Abhydrolase domain-containing protein 13
TRINITY_DN31485_c0_g1_i1	8.30499	2.63141	9.18905e-10	1.26518e-08	84.296	24.831	96.837	0	0	0	N.A.	N.A.	N.A.
TRINITY_DN11020_c0_g1_i1	8.30116	2.62979	1.87812e-11	3.41858e-10	18.385	11.452	9.746	0	0	0	N.A.	N.A.	N.A.
TRINITY_DN32211_c0_g1_i16	8.30085	2.63005	3.74401e-11	6.52603e-10	4.877	4.072	2.189	0	0	0	N.A.	N.A.	N.A.
TRINITY_DN26503_c0_g1_i2	8.29967	2.6271	2.39551e-10	3.63488e-09	28.811	9.695	24.824	0	0	0	N.A.	N.A.	N.A.
TRINITY_DN21582_c0_g1_i1	8.29736	2.62651	1.69844e-11	3.1141e-10	6.359	8.395	12.077	0	0	0	gi|75323651|sp|Q6ICX4.1|PTBP3_ARATH	2.05e-34	RecName: Full=Polypyrimidine tract-binding protein homolog 3
TRINITY_DN29852_c0_g1_i3	8.29178	2.6206	3.4924e-11	6.13154e-10	11.47	5.703	12.041	0	0	0	gi|341942236|sp|P11633.3|NHP6B_YEAST	2.17e-09	RecName: Full=Non-histone chromosomal protein 6B
TRINITY_DN30698_c0_g2_i3	8.28412	2.61407	1.92623e-11	3.50162e-10	32.868	27.078	50.743	0	0	0	gi|51317342|sp|P02310.2|H41_TETPY	8.14e-48	RecName: Full=Histone H4, major
TRINITY_DN17962_c0_g1_i1	8.27798	2.60556	6.63955e-08	6.49496e-07	23.251	6.296	61.137	0	0	0	N.A.	N.A.	N.A.
TRINITY_DN32498_c0_g1_i1	8.27795	5.19495	5.00997e-25	8.52969e-23	104.456	77.06	86.255	0	0.534	0	N.A.	N.A.	N.A.
TRINITY_DN13041_c0_g1_i2	8.27383	2.60868	2.05831e-08	2.20458e-07	26.675	50.438	6.486	0	0	0	N.A.	N.A.	N.A.
TRINITY_DN31046_c0_g1_i3	8.27298	2.60398	1.30531e-11	2.44518e-10	32.332	20.257	32.84	0	0	0	gi|1710783|sp|P50695.1|RST1_AVESA	3.86e-10	RecName: Full=Thaumatin-like pathogenesis-related protein 1; Flags: Precursor
TRINITY_DN25737_c0_g1_i1	8.27147	2.60317	4.00068e-12	8.19422e-11	53.749	51.214	52.721	0	0	0	N.A.	N.A.	N.A.
TRINITY_DN30583_c0_g1_i1	8.27041	5.18715	7.14457e-24	1.01489e-21	59.894	65.973	39.114	0	0.335	0	N.A.	N.A.	N.A.
TRINITY_DN36535_c0_g1_i1	8.26742	2.60184	4.78641e-10	6.90328e-09	4.701	13.06	4.908	0	0	0	N.A.	N.A.	N.A.
TRINITY_DN31806_c0_g1_i5	8.26659	2.59849	6.79619e-12	1.33933e-10	22.5	18.74	26.555	0	0	0	N.A.	N.A.	N.A.
TRINITY_DN30040_c0_g1_i2	8.26649	2.59294	2.92943e-05	0.000172819	31.424	0	13.054	0	0	0	gi|81889847|sp|Q5XI50.1|MARH7_RAT	3.03e-07	RecName: Full=E3 ubiquitin-protein ligase MARCH7; AltName: Full=Membrane-associated RING finger protein 7; AltName: Full=Membrane-associated RING-CH protein VII; Short=MARCH-VII; AltName: Full=RING-type E3 ubiquitin transferase MARCH7
TRINITY_DN22023_c0_g1_i2	8.26585	4.40834	6.42736e-21	5.77928e-19	64.887	87.497	103.158	0	0.443	0	N.A.	N.A.	N.A.
TRINITY_DN11679_c0_g1_i1	8.26582	2.59712	6.8533e-11	1.14192e-09	37.023	16.094	23.353	0	0	0	N.A.	N.A.	N.A.
TRINITY_DN31818_c0_g1_i1	8.26441	5.17757	2.77685e-18	1.59758e-16	102.993	31.527	108.137	0	0.488	0	gi|75335567|sp|Q9LVW4.1|MY118_ARATH	2.38e-11	RecName: Full=Transcription factor MYB118; AltName: Full=Myb-related protein 118; Short=AtMYB118; AltName: Full=Protein PLANT GROWTH ACTIVATOR 37
TRINITY_DN28532_c0_g1_i1	8.26197	7.95635	3.16198e-27	7.47794e-25	209.76	272.801	525.006	1.397	0.298	0.721	gi|74852500|sp|Q54IJ0.1|PRPD_DICDI	1.75e-12	RecName: Full=Probable 2-methylcitrate dehydratase; Short=2-MC dehydratase; AltName: Full=(2S,3S)-2-methylcitrate dehydratase
TRINITY_DN29247_c1_g2_i1	8.26119	2.59239	2.29158e-10	3.48395e-09	29.181	13.277	38.243	0	0	0	N.A.	N.A.	N.A.
TRINITY_DN4065_c0_g1_i1	8.2592	2.59159	1.2715e-11	2.38733e-10	39.159	28.253	45.67	0	0	0	N.A.	N.A.	N.A.
TRINITY_DN30438_c2_g2_i1	8.25663	5.7077	5.6133e-20	4.29487e-18	35.891	110.354	43.457	0	0.136	0.324	gi|122142588|sp|Q17QZ4.1|TFDP1_BOVIN	5.72e-17	RecName: Full=Transcription factor Dp-1
TRINITY_DN22474_c0_g1_i1	8.25493	6.05438	2.26855e-29	7.48889e-27	117.388	77.915	84.066	0.291	0.154	0.189	N.A.	N.A.	N.A.
TRINITY_DN18338_c0_g1_i1	8.24874	2.57955	3.4546e-08	3.556e-07	25.007	10.402	75.073	0	0	0	gi|62900603|sp|O45903.1|MECR1_CAEEL	4.11e-13	RecName: Full=Probable trans-2-enoyl-CoA reductase 1, mitochondrial; Flags: Precursor
TRINITY_DN12585_c0_g1_i1	8.24816	2.5813	3.71808e-10	5.46596e-09	9.821	11.931	27.072	0	0	0	N.A.	N.A.	N.A.
TRINITY_DN25267_c0_g1_i1	8.24407	2.57798	2.7285e-11	4.85462e-10	10.592	10.471	17.856	0	0	0	N.A.	N.A.	N.A.
TRINITY_DN27311_c0_g1_i3	8.24067	2.57431	1.96083e-10	3.01632e-09	10.338	8.68	21.493	0	0	0	gi|81999808|sp|Q5UP73.1|YR614_MIMIV	1.4e-57	RecName: Full=Putative band 7 family protein R614
TRINITY_DN28516_c0_g1_i1	8.23803	6.05141	1.41396e-27	3.5508e-25	203.947	336.55	250.303	0.816	0	1.054	gi|122222407|sp|Q0JHU5.1|ERG1_ORYSJ	1.57e-06	RecName: Full=Elicitor-responsive protein 1; Short=OsERG1; AltName: Full=17 kDa phloem protein; AltName: Full=Fungal elicitor immediate early-responsive gene 1 protein; Short=FIERG1; AltName: Full=RPP17
TRINITY_DN31166_c0_g1_i3	8.23556	6.36263	1.95954e-18	1.16078e-16	501.631	172.94	892.532	0	1.556	2.486	N.A.	N.A.	N.A.
TRINITY_DN22442_c0_g1_i1	8.23436	2.56699	5.46984e-09	6.56894e-08	25.026	4.813	16.502	0	0	0	gi|82188230|sp|Q7T3A4.1|RAB13_DANRE	1.48e-12	RecName: Full=Ras-related protein Rab-13; Flags: Precursor
TRINITY_DN30520_c1_g3_i1	8.23142	6.03084	9.90998e-30	3.47207e-27	96.663	89.778	96.672	0	0.47	0.189	gi|67476974|sp|Q8BT60.2|CPNE3_MOUSE	6.7e-111	RecName: Full=Copine-3; AltName: Full=Copine III
TRINITY_DN19932_c0_g1_i1	8.22741	2.56316	1.15186e-11	2.18486e-10	19.438	14.098	14.031	0	0	0	gi|75335567|sp|Q9LVW4.1|MY118_ARATH	1.11e-21	RecName: Full=Transcription factor MYB118; AltName: Full=Myb-related protein 118; Short=AtMYB118; AltName: Full=Protein PLANT GROWTH ACTIVATOR 37
TRINITY_DN24980_c0_g1_i1	8.22405	2.56739	8.74667e-06	5.73983e-05	9.012	29.667	0.353	0	0	0	N.A.	N.A.	N.A.
TRINITY_DN34308_c0_g1_i1	8.22333	6.31317	1.208e-21	1.20998e-19	161.726	47.906	174.547	0.506	0.181	0.216	gi|51316454|sp|Q8BGZ1.3|HPCL4_MOUSE	8.51e-06	RecName: Full=Hippocalcin-like protein 4; AltName: Full=Neural visinin-like protein 2; Short=NVP-2
TRINITY_DN28222_c2_g2_i1	8.22309	2.55796	3.58041e-10	5.28124e-09	15.8	7.973	24.495	0	0	0	gi|75336839|sp|Q9S7L2.1|MYB98_ARATH	1.05e-19	RecName: Full=Transcription factor MYB98; AltName: Full=Myb-related protein 98; Short=AtMYB98
TRINITY_DN25427_c0_g1_i3	8.22026	2.55822	8.49094e-11	1.39561e-09	8.095	16.756	8.734	0	0	0	gi|78099093|sp|Q8L796.2|PI5K2_ARATH	1.39e-11	RecName: Full=Phosphatidylinositol 4-phosphate 5-kinase 2; Short=AtPIP5K2; AltName: Full=1-phosphatidylinositol 4-phosphate kinase 2; AltName: Full=Diphosphoinositide kinase 2; AltName: Full=PtdIns(4)P-5-kinase 2
TRINITY_DN31348_c1_g1_i1	8.21795	7.84704	2.29803e-22	2.58538e-20	505.474	679.943	2212.97	2.484	2.116	3.864	gi|127980|sp|P08879.3|NDKA_DROME	4.14e-72	RecName: Full=Nucleoside diphosphate kinase; Short=NDK; Short=NDP kinase; AltName: Full=Abnormal wing disks protein; AltName: Full=Killer of prune protein
TRINITY_DN26973_c0_g2_i1	8.21238	2.54897	1.78321e-10	2.76487e-09	13.937	6.205	6.439	0	0	0	N.A.	N.A.	N.A.
TRINITY_DN30165_c3_g1_i1	8.21068	2.55151	6.19531e-07	5.04017e-06	6.583	8.589	0.424	0	0	0	gi|172044390|sp|A4Q9F3.1|TTL10_MOUSE	1.27e-16	RecName: Full=Protein polyglycylase TTLL10; AltName: Full=Tubulin--tyrosine ligase-like protein 10
TRINITY_DN31286_c0_g1_i1	8.20456	2.54552	1.41315e-06	1.07865e-05	23.232	25.436	0.906	0	0	0	N.A.	N.A.	N.A.
TRINITY_DN31900_c1_g1_i1	8.20218	5.61672	1.11078e-21	1.11898e-19	85.076	172.883	72.083	0	0.678	0	N.A.	N.A.	N.A.
TRINITY_DN15792_c0_g1_i1	8.20111	2.5406	4.17992e-11	7.23741e-10	33.043	54.795	30.298	0	0	0	N.A.	N.A.	N.A.
TRINITY_DN30625_c1_g4_i1	8.1995	5.6342	9.75854e-13	2.20447e-11	63.522	116.765	6.674	0.131	0.136	0.171	gi|172046606|sp|Q9Y4R7.2|TTLL3_HUMAN	1.91e-20	RecName: Full=Tubulin monoglycylase TTLL3; AltName: Full=HOTTL; AltName: Full=Tubulin--tyrosine ligase-like protein 3
TRINITY_DN41725_c0_g1_i1	8.19906	4.33684	3.66949e-09	4.55303e-08	277.349	260.927	9.417	0.919	0	0	N.A.	N.A.	N.A.
TRINITY_DN19957_c0_g1_i1	8.1988	2.53567	3.54506e-09	4.40563e-08	8.612	6.467	24.518	0	0	0	gi|18203634|sp|Q9Y5R4.1|HEMK1_HUMAN	3e-43	RecName: Full=HemK methyltransferase family member 1; AltName: Full=M.HsaHemKP
TRINITY_DN546_c0_g1_i2	8.19583	2.5334	7.75716e-10	1.08266e-08	3.774	2.635	7.933	0	0	0	N.A.	N.A.	N.A.
TRINITY_DN36328_c0_g1_i1	8.19386	5.60534	1.40695e-17	7.20537e-16	46.044	43.4	147.733	0.506	0	0	gi|123174442|sp|Q18A85.1|SPEE_PEPD6	4.65e-74	RecName: Full=Polyamine aminopropyltransferase; AltName: Full=Putrescine aminopropyltransferase; Short=PAPT; AltName: Full=Spermidine synthase; Short=SPDS; Short=SPDSY
TRINITY_DN13311_c0_g1_i1	8.19357	2.53301	4.97785e-11	8.50589e-10	5.14	8.304	10.099	0	0	0	gi|306755663|sp|B0V2S2.1|DCR1B_DANRE	3.82e-49	RecName: Full=5' exonuclease Apollo; AltName: Full=DNA cross-link repair 1B protein; AltName: Full=SNM1 homolog B
TRINITY_DN31333_c2_g2_i6	8.19275	2.53496	4.3469e-06	3.02416e-05	50.619	53.712	0.977	0	0	0	N.A.	N.A.	N.A.
TRINITY_DN22697_c0_g1_i1	8.19202	2.53226	4.46751e-11	7.68992e-10	7.627	14.851	11.029	0	0	0	N.A.	N.A.	N.A.
TRINITY_DN30278_c0_g7_i1	8.19188	6.78752	5.22379e-24	7.60478e-22	127.892	105.324	241.745	0	0.317	0.955	gi|74853816|sp|Q54N49.1|INO1_DICDI	4.85e-171	RecName: Full=Inositol-3-phosphate synthase; AltName: Full=Myo-inositol 1-phosphate synthase; Short=IPS; Short=MI-1-P synthase; Short=MIP synthase
TRINITY_DN13604_c0_g1_i2	8.18879	2.52768	1.05816e-10	1.70966e-09	21.418	16.299	35.818	0	0	0	N.A.	N.A.	N.A.
TRINITY_DN11688_c0_g1_i1	8.18632	2.52381	4.74734e-07	3.9579e-06	4.574	11.783	55.369	0	0	0	N.A.	N.A.	N.A.
TRINITY_DN21994_c0_g2_i1	8.18584	2.52808	6.27654e-10	8.87105e-09	4.584	10.619	3.625	0	0	0	N.A.	N.A.	N.A.
TRINITY_DN31391_c0_g1_i5	8.18313	2.52351	2.73375e-11	4.86026e-10	11.948	9.992	7.368	0	0	0	N.A.	N.A.	N.A.
TRINITY_DN27733_c0_g1_i1	8.18249	2.52156	2.78943e-10	4.1919e-09	144.892	79.82	221.971	0	0	0	N.A.	N.A.	N.A.
TRINITY_DN27462_c0_g1_i1	8.18088	5.09863	2.52266e-21	2.42988e-19	55.788	70.65	28.085	0.159	0.163	0	gi|75324465|sp|Q6R0A6.1|MYB63_ARATH	3.05e-24	RecName: Full=Transcription factor MYB63; AltName: Full=Myb-related protein 63; Short=AtMYB63
TRINITY_DN1017_c0_g1_i1	8.17963	2.51927	9.89313e-11	1.60544e-09	9.734	4.677	9.11	0	0	0	N.A.	N.A.	N.A.
TRINITY_DN32338_c0_g1_i1	8.17775	2.51889	2.21533e-11	3.99207e-10	18.726	28.036	28.626	0	0	0	N.A.	N.A.	N.A.
TRINITY_DN31948_c0_g1_i16	8.17576	2.52008	4.2132e-09	5.16477e-08	3.813	10.733	2.766	0	0	0	N.A.	N.A.	N.A.
TRINITY_DN24750_c0_g1_i2	8.17414	2.51466	5.22968e-11	8.8973e-10	8.427	4.437	6.05	0	0	0	gi|125198|sp|P13861.2|KAP2_HUMAN	3.29e-11	RecName: Full=cAMP-dependent protein kinase type II-alpha regulatory subunit
TRINITY_DN32140_c0_g1_i2	8.16991	7.31389	4.9571e-19	3.23038e-17	67.345	378.057	136.586	0.384	0.977	0.162	gi|21542167|sp|Q51330.3|OXLT_OXAFO	8.5e-07	RecName: Full=Oxalate:formate antiporter; Short=OFA; AltName: Full=Oxalate:formate antiport protein; AltName: Full=Oxalate:formate exchange protein
TRINITY_DN20535_c0_g1_i1	8.16986	5.10917	3.57219e-14	1.02147e-12	50.463	16.938	133.138	0.206	0	0.261	gi|952543434|sp|A4KDP1.1|D8FAD_REBSA	4.22e-33	RecName: Full=Acyl-lipid 8-desaturase; AltName: Full=Delta-8 desaturase
TRINITY_DN23352_c0_g1_i1	8.16828	2.51242	4.68213e-08	4.71532e-07	12.64	15.113	1.836	0	0	0	gi|461696|sp|Q05744.1|CATD_CHICK	2.18e-29	RecName: Full=Cathepsin D; Contains: RecName: Full=Cathepsin D light chain; Contains: RecName: Full=Cathepsin D heavy chain; Flags: Precursor
TRINITY_DN27840_c0_g1_i2	8.16815	2.50893	3.93935e-05	0.000226285	10.494	3.969	0	0	0	0	gi|1170621|sp|P46875.1|KN14N_ARATH	5.33e-58	RecName: Full=Kinesin-like protein KIN-14N; AltName: Full=AtKIN14d; AltName: Full=Kinesin-like protein KatC
TRINITY_DN28003_c0_g1_i1	8.16696	5.08455	2.16651e-21	2.09832e-19	205.03	203.987	407.747	0	1.556	0	gi|122196004|sp|Q25AG5.1|ERG3_ORYSI	1.02e-08	RecName: Full=Elicitor-responsive protein 3; AltName: Full=16 kDa phloem protein; AltName: Full=RPP16
TRINITY_DN5788_c0_g1_i1	8.16672	2.51474	2.62607e-07	2.29781e-06	5.481	23.394	2.319	0	0	0	N.A.	N.A.	N.A.
TRINITY_DN31806_c0_g2_i3	8.16489	2.50613	8.14832e-11	1.34149e-09	39.442	20.976	38.855	0	0	0	N.A.	N.A.	N.A.
TRINITY_DN8917_c0_g1_i1	8.16483	2.51206	2.24905e-07	1.99473e-06	7.549	19.927	1.624	0	0	0	N.A.	N.A.	N.A.
TRINITY_DN23352_c0_g1_i2	8.16077	2.50312	1.00955e-06	7.9111e-06	19.262	9.444	0.918	0	0	0	gi|461696|sp|Q05744.1|CATD_CHICK	8.53e-30	RecName: Full=Cathepsin D; Contains: RecName: Full=Cathepsin D light chain; Contains: RecName: Full=Cathepsin D heavy chain; Flags: Precursor
TRINITY_DN29228_c0_g3_i1	8.15782	2.50074	1.48211e-11	2.74972e-10	10.689	9.638	8.31	0	0	0	gi|23822148|sp|Q8U0N7.1|RTCA_PYRFU	4.32e-35	RecName: Full=RNA 3'-terminal phosphate cyclase; Short=RNA cyclase; Short=RNA-3'-phosphate cyclase; AltName: Full=GTP-dependent RNA 3'-terminal-phosphate cyclase
TRINITY_DN23806_c0_g1_i1	8.15643	2.50356	1.80085e-08	1.94991e-07	5.647	18.284	3.602	0	0	0	gi|75331094|sp|Q8VX13.1|PDI13_ARATH	1.68e-46	RecName: Full=Protein disulfide isomerase-like 1-3; Short=AtPDIL1-3; AltName: Full=Protein disulfide isomerase 1; Short=AtPDI1; AltName: Full=Protein disulfide isomerase-like 2-1; Short=AtPDIL2-1; Flags: Precursor
TRINITY_DN26969_c0_g2_i1	8.15512	2.49842	1.97769e-11	3.59238e-10	30.352	28.743	22.246	0	0	0	gi|4033509|sp|P02598.4|CALM_TETPY	8.29e-73	RecName: Full=Calmodulin; Short=CaM
TRINITY_DN22362_c0_g1_i2	8.15284	2.49522	1.12117e-10	1.80019e-09	33.843	17.28	35.641	0	0	0	N.A.	N.A.	N.A.
TRINITY_DN31902_c0_g1_i2	8.15012	5.56813	9.50682e-26	1.79697e-23	24.451	19.698	32.97	0.084	0.09	0	gi|81866042|sp|Q80ZA4.1|PKHL1_MOUSE	1.52e-18	RecName: Full=Fibrocystin-L; AltName: Full=Polycystic kidney and hepatic disease 1-like protein 1; Short=PKHD1-like protein 1; AltName: Full=Protein D86; Flags: Precursor
TRINITY_DN19139_c0_g1_i1	8.14991	5.10555	1.92042e-19	1.33963e-17	81.926	106.328	39.714	0	0	0.595	gi|400982|sp|Q02723.1|RKIN1_SECCE	4.55e-25	RecName: Full=Carbon catabolite-derepressing protein kinase
TRINITY_DN28222_c2_g2_i4	8.14964	2.49125	3.65348e-09	4.53477e-08	12.747	6.844	26.931	0	0	0	gi|75336839|sp|Q9S7L2.1|MYB98_ARATH	1.7e-20	RecName: Full=Transcription factor MYB98; AltName: Full=Myb-related protein 98; Short=AtMYB98
TRINITY_DN16314_c0_g1_i1	8.14959	2.49696	2.64433e-05	0.000157458	11.236	13.231	0	0	0	0	gi|172046174|sp|Q6ZVT0.2|TTL10_HUMAN	3.21e-22	RecName: Full=Inactive polyglycylase TTLL10; AltName: Full=Tubulin--tyrosine ligase-like protein 10
TRINITY_DN6505_c0_g1_i1	8.14862	2.49172	5.45705e-11	9.25946e-10	11.967	6.775	10.9	0	0	0	N.A.	N.A.	N.A.
TRINITY_DN21487_c0_g1_i1	8.14745	2.49621	2.05804e-06	1.52321e-05	14.025	25.618	0.765	0	0	0	N.A.	N.A.	N.A.
TRINITY_DN31806_c0_g2_i5	8.14721	2.49054	4.21679e-11	7.29243e-10	57.621	35.108	58.029	0	0	0	N.A.	N.A.	N.A.
TRINITY_DN8627_c0_g1_i1	8.14526	2.48778	1.11621e-09	1.51693e-08	16.551	5.144	8.593	0	0	0	N.A.	N.A.	N.A.
TRINITY_DN31859_c0_g4_i6	8.14492	5.08897	1.09168e-10	1.75856e-09	1530.51	1127.63	62.29	0	2.831	3.414	N.A.	N.A.	N.A.
TRINITY_DN32313_c0_g1_i2	8.14426	2.49271	2.58796e-08	2.72088e-07	3.56	10.414	1.836	0	0	0	N.A.	N.A.	N.A.
TRINITY_DN28519_c0_g1_i2	8.14154	2.48627	4.72201e-11	8.10417e-10	22.53	34.218	39.479	0	0	0	N.A.	N.A.	N.A.
TRINITY_DN32321_c1_g1_i5	8.14001	2.48556	5.41586e-11	9.19847e-10	6.778	10.756	6.391	0	0	0	gi|134134|sp|P11716.1|RYR1_RABIT	2.95e-15	RecName: Full=Ryanodine receptor 1; Short=RYR-1; Short=RyR1; AltName: Full=Skeletal muscle calcium release channel; AltName: Full=Skeletal muscle ryanodine receptor; AltName: Full=Skeletal muscle-type ryanodine receptor; AltName: Full=Type 1 ryanodine receptor
TRINITY_DN22695_c0_g1_i1	8.13959	2.4872	3.31057e-07	2.84541e-06	26.694	32.439	2.342	0	0	0	gi|1351254|sp|Q07352.1|TISB_HUMAN	6.97e-15	RecName: Full=mRNA decay activator protein ZFP36L1; AltName: Full=Butyrate response factor 1; AltName: Full=EGF-response factor 1; Short=ERF-1; AltName: Full=TPA-induced sequence 11b; AltName: Full=Zinc finger protein 36, C3H1 type-like 1; Short=ZFP36-like 1
TRINITY_DN31819_c0_g1_i10	8.13851	7.87383	8.5565e-24	1.20571e-21	224.107	366.491	246.053	1.631	0.57	0	N.A.	N.A.	N.A.
TRINITY_DN23510_c0_g1_i2	8.13786	2.48187	1.16275e-10	1.86069e-09	34.146	21.113	44.717	0	0	0	N.A.	N.A.	N.A.
TRINITY_DN31613_c1_g2_i4	8.13588	4.27553	1.0436e-08	1.1847e-07	396.756	736.997	17.997	0	2.143	0	N.A.	N.A.	N.A.
TRINITY_DN44697_c0_g1_i1	8.13577	2.48204	1.09121e-10	1.75821e-09	33.17	55.856	28.085	0	0	0	N.A.	N.A.	N.A.
TRINITY_DN31859_c0_g1_i7	8.13509	2.48529	5.8766e-06	3.98854e-05	45.508	80.79	1.224	0	0	0	N.A.	N.A.	N.A.
TRINITY_DN31411_c2_g2_i2	8.13502	2.47951	7.41139e-11	1.22764e-09	10.465	7.277	13.642	0	0	0	N.A.	N.A.	N.A.
TRINITY_DN32125_c0_g2_i2	8.13501	2.47951	6.28751e-11	1.05742e-09	40.095	26.314	48.424	0	0	0	gi|81866042|sp|Q80ZA4.1|PKHL1_MOUSE	2.73e-32	RecName: Full=Fibrocystin-L; AltName: Full=Polycystic kidney and hepatic disease 1-like protein 1; Short=PKHD1-like protein 1; AltName: Full=Protein D86; Flags: Precursor
TRINITY_DN31284_c1_g3_i1	8.13145	2.4755	6.46572e-10	9.1256e-09	21.037	11.121	33.535	0	0	0	N.A.	N.A.	N.A.
TRINITY_DN26067_c1_g1_i2	8.12702	2.46863	5.32334e-07	4.39125e-06	13.81	2.11	32.569	0	0	0	gi|75324465|sp|Q6R0A6.1|MYB63_ARATH	1.34e-18	RecName: Full=Transcription factor MYB63; AltName: Full=Myb-related protein 63; Short=AtMYB63
TRINITY_DN22362_c0_g1_i1	8.12666	2.47244	3.73558e-11	6.51682e-10	57.475	39.1	40.385	0	0	0	N.A.	N.A.	N.A.
TRINITY_DN28303_c0_g1_i1	8.12417	2.4696	1.28119e-10	2.03862e-09	9.899	4.745	7.38	0	0	0	N.A.	N.A.	N.A.
TRINITY_DN31091_c0_g1_i11	8.12061	2.46554	1.16904e-09	1.58292e-08	17.448	8.338	27.061	0	0	0	N.A.	N.A.	N.A.
TRINITY_DN26633_c0_g1_i7	8.1183	2.4653	2.42692e-11	4.34775e-10	21.389	26.531	29.921	0	0	0	N.A.	N.A.	N.A.
TRINITY_DN12588_c0_g1_i1	8.11805	2.46313	8.21277e-09	9.52624e-08	5.237	4.722	17.338	0	0	0	gi|74717749|sp|Q9BZG2.1|PPAT_HUMAN	9.93e-11	RecName: Full=Testicular acid phosphatase; Flags: Precursor
TRINITY_DN29896_c0_g1_i2	8.11666	5.52008	4.29736e-11	7.41883e-10	424.63	449.334	20.634	0.656	1.411	0	N.A.	N.A.	N.A.
TRINITY_DN31411_c2_g2_i8	8.11638	2.46086	6.62205e-05	0.000362048	24.295	5.806	0	0	0	0	N.A.	N.A.	N.A.
TRINITY_DN31333_c2_g2_i8	8.11294	2.46226	7.44992e-07	5.97379e-06	41.519	36.408	2.484	0	0	0	N.A.	N.A.	N.A.
TRINITY_DN12634_c0_g1_i1	8.11156	2.45885	1.3963e-09	1.8662e-08	4.213	7.608	13.936	0	0	0	N.A.	N.A.	N.A.
TRINITY_DN25737_c0_g1_i4	8.11008	2.4577	7.15904e-11	1.18892e-09	107.879	73.672	61.843	0	0	0	gi|82180252|sp|Q5XGC9.1|SRFB1_XENTR	6.08e-06	RecName: Full=Serum response factor-binding protein 1; AltName: Full=SRF-dependent transcription regulation-associated protein
TRINITY_DN28523_c0_g1_i1	8.10953	5.08208	1.4392e-12	3.16538e-11	55.007	64.011	7.392	0	0	0.333	gi|75324465|sp|Q6R0A6.1|MYB63_ARATH	1.88e-23	RecName: Full=Transcription factor MYB63; AltName: Full=Myb-related protein 63; Short=AtMYB63
TRINITY_DN22384_c0_g1_i1	8.10925	2.45597	3.77029e-09	4.66739e-08	6.008	7.825	20.799	0	0	0	N.A.	N.A.	N.A.
TRINITY_DN29513_c0_g1_i1	8.10816	2.45746	2.14559e-10	3.27956e-09	14.61	23.634	10.429	0	0	0	N.A.	N.A.	N.A.
TRINITY_DN19516_c0_g2_i1	8.10629	2.45358	1.82083e-09	2.38154e-08	6.593	8.703	20.74	0	0	0	gi|74860427|sp|Q86AD9.1|THIL1_DICDI	1.43e-106	RecName: Full=Probable acetyl-CoA acetyltransferase; AltName: Full=Acetoacetyl-CoA thiolase
TRINITY_DN34125_c0_g1_i1	8.10445	2.45293	5.34243e-10	7.64144e-09	21.154	14.874	7.663	0	0	0	N.A.	N.A.	N.A.
TRINITY_DN32114_c0_g1_i16	8.10365	2.45072	4.1541e-10	6.07268e-09	10.143	4.209	9.475	0	0	0	N.A.	N.A.	N.A.
TRINITY_DN21264_c0_g2_i1	8.10305	5.88907	3.371e-25	5.88169e-23	57.631	77.026	114.987	0.15	0.461	0	gi|121750|sp|P27674.1|GTR1_BOVIN	3.53e-47	RecName: Full=Solute carrier family 2, facilitated glucose transporter member 1; AltName: Full=Glucose transporter type 1, erythrocyte/brain; Short=GLUT-1
TRINITY_DN21935_c0_g2_i1	8.10226	2.45223	3.16797e-08	3.28135e-07	9.899	8.931	1.589	0	0	0	gi|127945|sp|P20480.1|NCD_DROME	8.6e-33	RecName: Full=Protein claret segregational
TRINITY_DN26600_c0_g2_i2	8.09871	5.01441	4.46461e-16	1.76464e-14	13.293	10.813	41.597	0.141	0	0	gi|1064303041|sp|E1BYJ2.2|MSH6_CHICK	1.64e-173	RecName: Full=DNA mismatch repair protein Msh6
TRINITY_DN32192_c0_g4_i8	8.09539	6.17271	1.27324e-24	2.02094e-22	314.254	632.95	285.285	1.153	1.646	0	gi|121334|sp|P04770.1|GLNA1_PHAVU	3.98e-41	RecName: Full=Glutamine synthetase PR-1; AltName: Full=Gln isozyme beta; AltName: Full=Glutamate--ammonia ligase
TRINITY_DN31491_c0_g1_i1	8.09366	4.23658	4.31264e-12	8.78536e-11	42.855	26.519	172.098	0.45	0	0	N.A.	N.A.	N.A.
TRINITY_DN23946_c0_g1_i1	8.09183	2.44431	2.62544e-09	3.3377e-08	10.104	26.531	8.392	0	0	0	N.A.	N.A.	N.A.
TRINITY_DN27140_c0_g2_i3	8.09168	5.56629	1.35897e-18	8.24711e-17	10.875	28.367	35.488	0	0	0.18	gi|226708149|sp|Q54YW4.3|Y8045_DICDI	3.76e-19	RecName: Full=Probable poly [ADP-ribose] polymerase DDB_G0278045
TRINITY_DN26645_c0_g1_i1	8.09127	2.44261	3.24878e-10	4.83263e-09	9.207	17.828	7.886	0	0	0	gi|82075028|sp|Q5F3A6.1|OTU1_CHICK	2.52e-39	RecName: Full=Ubiquitin thioesterase OTU1
TRINITY_DN32041_c0_g1_i2	8.09082	2.43985	2.03723e-09	2.64149e-08	3.355	4.711	10.629	0	0	0	gi|68053169|sp|Q6P5F9.1|XPO1_MOUSE	5.42e-145	RecName: Full=Exportin-1; Short=Exp1; AltName: Full=Chromosome region maintenance 1 protein homolog
TRINITY_DN12368_c0_g1_i1	8.08482	2.43503	6.69225e-11	1.11826e-09	35.267	37.503	56.417	0	0	0	N.A.	N.A.	N.A.
TRINITY_DN29226_c1_g6_i1	8.08128	5.49977	3.77107e-24	5.61785e-22	73.021	140.033	137.14	0.272	0.561	0	gi|75323579|sp|Q6H7U5.1|CIPKQ_ORYSJ	1.14e-31	RecName: Full=CBL-interacting protein kinase 26; AltName: Full=OsCIPK26
TRINITY_DN31286_c0_g1_i10	8.07916	2.43763	4.66956e-05	0.000264428	8.319	23.223	0	0	0	0	N.A.	N.A.	N.A.
TRINITY_DN23599_c0_g1_i1	8.07802	2.42848	4.20088e-10	6.13595e-09	27.465	13.334	12.771	0	0	0	gi|2499614|sp|Q40517.1|NTF3_TOBAC	7.12e-80	RecName: Full=Mitogen-activated protein kinase homolog NTF3; AltName: Full=P43
TRINITY_DN31043_c0_g4_i4	8.07669	4.2247	2.77869e-18	1.59758e-16	73.558	82.717	150.076	0.562	0	0	gi|59799576|sp|P69149.2|H31_TETPY	1.46e-77	RecName: Full=Histone H3; AltName: Full=H3S; AltName: Full=Major histone H3; Contains: RecName: Full=H3F
TRINITY_DN31130_c0_g5_i1	8.07601	2.42828	2.25172e-10	3.42853e-09	9.421	20.816	17.55	0	0	0	gi|585204|sp|P38562.1|GLNA4_MAIZE	1.84e-90	RecName: Full=Glutamine synthetase root isozyme 4; AltName: Full=GS107; AltName: Full=Glutamate--ammonia ligase
TRINITY_DN26567_c0_g1_i1	8.07453	2.42423	2.69877e-08	2.83061e-07	8.31	10.619	38.184	0	0	0	gi|75329125|sp|Q8H1P9.1|MB3R3_ARATH	2.19e-20	RecName: Full=Transcription factor MYB3R-3; AltName: Full=Myb-related protein 3R-3
TRINITY_DN20027_c0_g1_i1	8.0728	2.42938	6.60709e-06	4.44274e-05	15.702	25.709	0.412	0	0	0	gi|218563527|sp|A4IFG2.2|BTBD9_BOVIN	2.09e-19	RecName: Full=BTB/POZ domain-containing protein 9
TRINITY_DN32253_c1_g1_i15	8.07194	2.42129	6.21859e-09	7.37618e-08	4.925	1.357	5.556	0	0	0	gi|353526321|sp|P41413.3|PCSK5_RAT	3.6e-06	RecName: Full=Proprotein convertase subtilisin/kexin type 5; AltName: Full=Proprotein convertase 5; Short=PC5; AltName: Full=Proprotein convertase 6; Short=PC6; AltName: Full=Subtilisin/kexin-like protease PC5; Short=rPC5; Flags: Precursor
TRINITY_DN31357_c0_g2_i8	8.07079	2.42011	2.25476e-08	2.39456e-07	27.367	5.6	10.393	0	0	0	N.A.	N.A.	N.A.
TRINITY_DN28516_c0_g2_i3	8.07072	4.99132	1.92337e-21	1.87057e-19	121.543	204.238	101.792	0.919	0	0	gi|122222407|sp|Q0JHU5.1|ERG1_ORYSJ	3.61e-06	RecName: Full=Elicitor-responsive protein 1; Short=OsERG1; AltName: Full=17 kDa phloem protein; AltName: Full=Fungal elicitor immediate early-responsive gene 1 protein; Short=FIERG1; AltName: Full=RPP17
TRINITY_DN31696_c0_g2_i1	8.07068	4.21295	2.57215e-09	3.27944e-08	21.818	25.014	1.012	0	0.099	0	gi|338817922|sp|Q54VF4.2|Y8236_DICDI	5.99e-96	RecName: Full=TPR-containing protein DDB_G0280363
TRINITY_DN32192_c0_g4_i9	8.06942	2.42396	2.3004e-09	2.95871e-08	13.606	45.453	21.846	0	0	0	gi|121334|sp|P04770.1|GLNA1_PHAVU	1.11e-43	RecName: Full=Glutamine synthetase PR-1; AltName: Full=Gln isozyme beta; AltName: Full=Glutamate--ammonia ligase
TRINITY_DN31961_c0_g1_i1	8.0684	2.42574	2.60498e-06	1.8942e-05	5.91	11.281	0.353	0	0	0	gi|20139164|sp|Q9ESF1.1|OTOF_MOUSE	8.76e-18	RecName: Full=Otoferlin; AltName: Full=Fer-1-like protein 2
TRINITY_DN28278_c0_g1_i1	8.06772	2.41993	2.92497e-11	5.17668e-10	11.596	11.087	12.712	0	0	0	N.A.	N.A.	N.A.
TRINITY_DN31286_c0_g3_i3	8.06701	2.42052	2.15117e-06	1.58702e-05	17.058	11.748	0.471	0	0	0	N.A.	N.A.	N.A.
TRINITY_DN31927_c1_g7_i1	8.06582	2.41637	3.04372e-09	3.82656e-08	28.596	14.611	53.144	0	0	0	N.A.	N.A.	N.A.
TRINITY_DN30418_c0_g2_i1	8.06507	2.41692	2.58599e-10	3.90536e-09	6.525	5.886	11.877	0	0	0	gi|3915952|sp|Q57711.3|Y941_METJA	1.13e-13	RecName: Full=TPR repeat-containing protein MJ0941
TRINITY_DN32072_c0_g1_i27	8.06332	4.2127	2.1116e-20	1.74885e-18	301.098	389.782	377.932	1.884	0	0	N.A.	N.A.	N.A.
TRINITY_DN15670_c0_g1_i1	8.06191	2.41501	5.437e-10	7.76879e-09	5.667	11.064	14.855	0	0	0	gi|353558936|sp|C1JZ66.2|IMA8_BOVIN	4.86e-49	RecName: Full=Importin subunit alpha-8; AltName: Full=Karyopherin subunit alpha-7
TRINITY_DN30982_c0_g1_i1	8.06011	6.79245	2.73155e-29	8.93344e-27	136.065	215.667	118.848	0.15	0.769	0.378	gi|115312125|sp|Q3ZCJ8.1|CATC_BOVIN	3.37e-76	RecName: Full=Dipeptidyl peptidase 1; AltName: Full=Cathepsin C; AltName: Full=Cathepsin J; AltName: Full=Dipeptidyl peptidase I; Short=DPP-I; Short=DPPI; AltName: Full=Dipeptidyl transferase; Contains: RecName: Full=Dipeptidyl peptidase 1 exclusion domain chain; AltName: Full=Dipeptidyl peptidase I exclusion domain chain; Contains: RecName: Full=Dipeptidyl peptidase 1 heavy chain; AltName: Full=…
TRINITY_DN31819_c0_g1_i13	8.05899	4.22521	6.93197e-20	5.22424e-18	506.732	614.54	408.594	0.019	0.099	3.009	N.A.	N.A.	N.A.
TRINITY_DN29596_c0_g1_i7	8.05674	2.40964	1.4738e-06	1.12166e-05	8.397	3.707	0.377	0	0	0	gi|357529585|sp|Q92824.4|PCSK5_HUMAN	2.37e-07	RecName: Full=Proprotein convertase subtilisin/kexin type 5; AltName: Full=Proprotein convertase 5; Short=PC5; AltName: Full=Proprotein convertase 6; Short=PC6; Short=hPC6; AltName: Full=Subtilisin/kexin-like protease PC5; Flags: Precursor
TRINITY_DN29247_c1_g2_i2	8.05631	4.9936	9.7801e-23	1.17755e-20	182.783	164.864	101.522	0.487	0	0.631	N.A.	N.A.	N.A.
TRINITY_DN20242_c0_g1_i2	8.0548	2.40836	4.38802e-11	7.56049e-10	10.368	8.144	8.098	0	0	0	N.A.	N.A.	N.A.
TRINITY_DN17723_c0_g1_i1	8.05334	2.40769	5.26219e-11	8.94827e-10	14.415	18.866	13.112	0	0	0	gi|75266022|sp|Q9SL70.1|TCX6_ARATH	3.56e-21	RecName: Full=Protein tesmin/TSO1-like CXC 6; Short=AtTCX6
TRINITY_DN25165_c0_g1_i2	8.05194	2.40591	1.45776e-10	2.29312e-09	12.016	9.011	6.403	0	0	0	gi|308153453|sp|O95714.2|HERC2_HUMAN	8.03e-08	RecName: Full=E3 ubiquitin-protein ligase HERC2; AltName: Full=HECT domain and RCC1-like domain-containing protein 2; AltName: Full=HECT-type E3 ubiquitin transferase HERC2
TRINITY_DN25446_c1_g1_i1	8.04898	2.401	1.33359e-07	1.23384e-06	3.667	5.714	23.8	0	0	0	gi|74853400|sp|Q54LN4.1|GGHA_DICDI	1.15e-50	RecName: Full=Gamma-glutamyl hydrolase A; AltName: Full=Conjugase A; AltName: Full=GH A; AltName: Full=Gamma-Glu-X carboxypeptidase A; Flags: Precursor
TRINITY_DN26173_c0_g4_i1	8.04321	2.39849	4.79103e-11	8.21862e-10	6.437	8.703	7.604	0	0	0	gi|125199|sp|P12367.2|KAP2_MOUSE	5.71e-06	RecName: Full=cAMP-dependent protein kinase type II-alpha regulatory subunit
TRINITY_DN30904_c0_g1_i3	8.03993	4.18868	1.86202e-17	9.35813e-16	41.48	18.82	43.328	0.206	0	0	N.A.	N.A.	N.A.
TRINITY_DN29933_c0_g1_i3	8.03384	2.39293	2.08497e-06	1.54161e-05	4.623	5.292	0.2	0	0	0	N.A.	N.A.	N.A.
TRINITY_DN30438_c2_g4_i1	8.03086	4.1813	5.87077e-20	4.48699e-18	22.52	25.413	17.774	0.131	0	0	gi|8039810|sp|Q14188.2|TFDP2_HUMAN	4.45e-17	RecName: Full=Transcription factor Dp-2; AltName: Full=E2F dimerization partner 2
TRINITY_DN30161_c0_g1_i5	8.02856	2.38491	5.03518e-11	8.59967e-10	24.578	21.478	26.99	0	0	0	N.A.	N.A.	N.A.
TRINITY_DN17367_c1_g1_i1	8.02753	2.38797	2.28758e-06	1.67973e-05	18.18	24.386	0.895	0	0	0	N.A.	N.A.	N.A.
TRINITY_DN31549_c0_g1_i4	8.02109	6.10255	4.32072e-29	1.3563e-26	39.676	32.758	31.204	0.094	0.19	0	gi|363548478|sp|Q01320.2|TOP2A_MOUSE	0	RecName: Full=DNA topoisomerase 2-alpha; AltName: Full=DNA topoisomerase II, alpha isozyme
TRINITY_DN25311_c0_g1_i1	8.02074	5.43829	1.36141e-20	1.15385e-18	81.507	87.325	190.331	0.862	0	0	N.A.	N.A.	N.A.
TRINITY_DN13394_c0_g3_i1	8.01904	2.37863	1.14411e-09	1.55186e-08	5.062	13.243	6.356	0	0	0	N.A.	N.A.	N.A.
TRINITY_DN22221_c1_g1_i1	8.01814	2.37677	1.67975e-10	2.61714e-09	8.173	14.782	9.911	0	0	0	N.A.	N.A.	N.A.
TRINITY_DN31429_c0_g1_i9	8.01706	2.37868	3.51136e-05	0.000204034	19.877	23.234	0	0	0	0	N.A.	N.A.	N.A.
TRINITY_DN41619_c0_g1_i1	8.01615	4.16028	2.20781e-07	1.96137e-06	17.751	169.974	3.684	0.375	0	0	gi|118572535|sp|Q9VW15.3|ASH1_DROME	2.41e-08	RecName: Full=Histone-lysine N-methyltransferase ash1; AltName: Full=Absent small and homeotic disks protein 1; AltName: Full=Lysine N-methyltransferase 2H
TRINITY_DN30933_c1_g1_i5	8.01157	2.3686	2.83228e-08	2.96005e-07	2.214	3.764	10.864	0	0	0	N.A.	N.A.	N.A.
TRINITY_DN41800_c0_g1_i1	8.01088	4.95075	3.26516e-18	1.84855e-16	121.387	69.988	34.406	0	0.271	0.324	gi|544251|sp|P36596.1|FDFT_SCHPO	4.3e-18	RecName: Full=Squalene synthase; Short=SQS; Short=SS; AltName: Full=FPP:FPP farnesyltransferase; AltName: Full=Farnesyl-diphosphate farnesyltransferase
TRINITY_DN5008_c0_g1_i1	8.01057	4.17977	2.05275e-18	1.2109e-16	27.182	43.389	21.776	0	0	0.234	N.A.	N.A.	N.A.
TRINITY_DN29171_c1_g1_i2	8.01051	4.15927	7.79279e-16	2.95869e-14	21.447	18.957	52.827	0	0.199	0	gi|3914640|sp|O15910.1|RIR2_TRYBB	4.7e-155	RecName: Full=Ribonucleoside-diphosphate reductase small chain; AltName: Full=Ribonucleotide reductase R2 subunit; AltName: Full=Ribonucleotide reductase small subunit
TRINITY_DN26385_c0_g1_i1	8.00955	4.94844	1.24465e-20	1.06599e-18	64.175	58.217	127.9	0.281	0	0.36	gi|75336839|sp|Q9S7L2.1|MYB98_ARATH	1.09e-18	RecName: Full=Transcription factor MYB98; AltName: Full=Myb-related protein 98; Short=AtMYB98
TRINITY_DN31362_c0_g1_i4	8.00798	2.36611	2.76307e-10	4.15406e-09	19.731	16.47	32.664	0	0	0	N.A.	N.A.	N.A.
TRINITY_DN17046_c0_g1_i1	8.00409	2.35974	2.91537e-07	2.53267e-06	7.656	4.061	31.722	0	0	0	N.A.	N.A.	N.A.
TRINITY_DN31697_c2_g9_i1	8.00392	4.94304	4.68319e-21	4.31019e-19	39.676	91.899	74.214	0.234	0	0.297	gi|122222419|sp|Q0JI49.1|CIPKB_ORYSJ	5.7e-26	RecName: Full=CBL-interacting protein kinase 11; AltName: Full=OsCIPK11
TRINITY_DN31421_c0_g2_i3	8.0023	2.36989	4.84623e-06	3.34018e-05	3.921	19.402	0.8	0	0	0	gi|585519|sp|Q07176.1|MMK1_MEDSA	1.41e-115	RecName: Full=Mitogen-activated protein kinase homolog MMK1; AltName: Full=MAP kinase ERK1; AltName: Full=MAP kinase MSK7
TRINITY_DN18338_c0_g2_i1	8.00223	2.35848	8.71164e-08	8.33867e-07	15.566	7.015	45.729	0	0	0	N.A.	N.A.	N.A.
TRINITY_DN22324_c0_g1_i1	8.00151	2.36176	2.78907e-06	2.01514e-05	27.904	17.349	0.965	0	0	0	N.A.	N.A.	N.A.
TRINITY_DN30452_c0_g1_i4	7.99589	2.35602	8.63931e-11	1.418e-09	10.894	8.897	7.792	0	0	0	N.A.	N.A.	N.A.
TRINITY_DN41075_c0_g1_i1	7.98854	2.34897	1.92628e-09	2.50734e-08	17.009	24.717	48.848	0	0	0	N.A.	N.A.	N.A.
TRINITY_DN32047_c0_g1_i4	7.988	4.90809	8.32935e-17	3.74954e-15	3.589	11.52	3.837	0.047	0	0	gi|81866042|sp|Q80ZA4.1|PKHL1_MOUSE	0	RecName: Full=Fibrocystin-L; AltName: Full=Polycystic kidney and hepatic disease 1-like protein 1; Short=PKHD1-like protein 1; AltName: Full=Protein D86; Flags: Precursor
TRINITY_DN28931_c0_g1_i1	7.98477	4.90354	8.9909e-17	4.03186e-15	25.407	13.687	56.687	0.112	0.118	0	N.A.	N.A.	N.A.
TRINITY_DN25371_c0_g1_i1	7.97923	4.91769	4.68836e-23	5.99386e-21	76.006	47.518	58.488	0	0.226	0.27	gi|75323579|sp|Q6H7U5.1|CIPKQ_ORYSJ	3.73e-18	RecName: Full=CBL-interacting protein kinase 26; AltName: Full=OsCIPK26
TRINITY_DN31723_c0_g1_i8	7.97625	2.33809	2.69635e-10	4.06156e-09	12.552	11.041	19.975	0	0	0	N.A.	N.A.	N.A.
TRINITY_DN26276_c0_g1_i2	7.97472	2.3375	6.79118e-11	1.13345e-09	8.495	9.935	9.087	0	0	0	N.A.	N.A.	N.A.
TRINITY_DN20312_c0_g1_i1	7.97434	5.4102	9.07158e-25	1.47997e-22	146.999	215.485	256.141	0.994	0	0.64	gi|158564154|sp|Q1INT9.1|GCSH_KORVE	1.13e-31	RecName: Full=Glycine cleavage system H protein
TRINITY_DN20816_c0_g1_i1	7.97403	2.33481	1.67445e-08	1.82287e-07	4.525	4.312	14.89	0	0	0	N.A.	N.A.	N.A.
TRINITY_DN20269_c0_g1_i1	7.97338	2.3329	5.01767e-08	5.02589e-07	17.848	2.931	9.781	0	0	0	N.A.	N.A.	N.A.
TRINITY_DN25766_c0_g1_i1	7.97312	2.33554	9.34164e-11	1.52227e-09	10.133	7.768	9.605	0	0	0	N.A.	N.A.	N.A.
TRINITY_DN31995_c0_g1_i7	7.97133	2.33564	8.46087e-10	1.17111e-08	8.134	11.828	4.802	0	0	0.009	N.A.	N.A.	N.A.
TRINITY_DN25621_c0_g1_i1	7.97082	4.12342	4.92895e-20	3.8296e-18	42.767	36.465	38.643	0.244	0	0	gi|341940978|sp|P06876.2|MYB_MOUSE	4.27e-18	RecName: Full=Transcriptional activator Myb; AltName: Full=Proto-oncogene c-Myb
TRINITY_DN23044_c0_g1_i1	7.96978	2.33029	1.32256e-08	1.46912e-07	37.091	10.562	44.54	0	0	0	N.A.	N.A.	N.A.
TRINITY_DN17165_c0_g1_i1	7.9688	2.33634	7.79943e-06	5.1713e-05	11.567	16.037	0.294	0	0	0	N.A.	N.A.	N.A.
TRINITY_DN21405_c0_g1_i3	7.96635	5.75264	9.02169e-22	9.28785e-20	151.826	77.63	173.687	1.031	0	0	N.A.	N.A.	N.A.
TRINITY_DN15277_c0_g1_i1	7.96214	2.32722	1.29391e-09	1.7386e-08	5.218	13.516	11.782	0	0	0	gi|75321971|sp|Q5Z859.1|MPK4_ORYSJ	1.76e-115	RecName: Full=Mitogen-activated protein kinase 4; Short=MAP kinase 4; AltName: Full=Multiple stress-responsive MAP kinase 3; AltName: Full=OsMAP2; AltName: Full=OsMSRMK3
TRINITY_DN19856_c0_g2_i1	7.95826	2.3313	6.59554e-06	4.4354e-05	5.14	28.116	1.106	0	0	0	N.A.	N.A.	N.A.
TRINITY_DN21373_c0_g1_i1	7.95689	2.32408	4.09978e-09	5.03979e-08	12.816	31.025	10.652	0	0	0	N.A.	N.A.	N.A.
TRINITY_DN23473_c0_g2_i1	7.95575	4.10368	3.26934e-12	6.78323e-11	67.053	10.14	63.408	0.291	0	0	gi|75324465|sp|Q6R0A6.1|MYB63_ARATH	2.86e-11	RecName: Full=Transcription factor MYB63; AltName: Full=Myb-related protein 63; Short=AtMYB63
TRINITY_DN31690_c0_g2_i8	7.95427	6.26831	1.8542e-18	1.10396e-16	145.282	170.739	567.133	1.341	1.239	0	N.A.	N.A.	N.A.
TRINITY_DN22374_c0_g1_i1	7.95337	2.31537	1.49039e-07	1.36614e-06	21.193	3.798	5.32	0	0	0	N.A.	N.A.	N.A.
TRINITY_DN27828_c0_g2_i1	7.95328	2.31735	4.49623e-10	6.51593e-09	8.534	4.836	9.299	0	0	0	gi|78099094|sp|Q8L850.2|PI5K9_ARATH	1.77e-30	RecName: Full=Phosphatidylinositol 4-phosphate 5-kinase 9; Short=AtPIP5K9; AltName: Full=1-phosphatidylinositol 4-phosphate kinase 9; AltName: Full=Diphosphoinositide kinase 9; AltName: Full=PtdIns(4)P-5-kinase 9
TRINITY_DN19623_c0_g2_i1	7.94852	2.31417	1.01671e-10	1.64648e-09	9.197	10.745	11.641	0	0	0	N.A.	N.A.	N.A.
TRINITY_DN37041_c0_g1_i1	7.94552	4.88605	5.08323e-20	3.93643e-18	25.241	27.626	57.288	0.131	0	0.171	gi|75038571|sp|O18823.1|AOAH_RABIT	7.34e-105	RecName: Full=Acyloxyacyl hydrolase; Contains: RecName: Full=Acyloxyacyl hydrolase small subunit; Contains: RecName: Full=Acyloxyacyl hydrolase large subunit; Flags: Precursor
TRINITY_DN31980_c0_g6_i2	7.94536	8.48721	1.7883e-39	2.32859e-36	661.328	647.823	888.742	2.522	1.926	2.162	gi|71153408|sp|O65493.1|XCP1_ARATH	1.47e-74	RecName: Full=Cysteine protease XCP1; AltName: Full=Xylem cysteine peptidase 1; Short=AtXCP1; Flags: Precursor
TRINITY_DN31260_c0_g1_i1	7.94526	4.1149	4.88338e-20	3.80682e-18	30.976	33.819	33.087	0	0	0.261	N.A.	N.A.	N.A.
TRINITY_DN31697_c2_g4_i5	7.94124	4.86398	7.30257e-20	5.4742e-18	43.538	67.251	104.205	0.516	0	0	gi|190358753|sp|A3B529.2|CIPKS_ORYSJ	7.16e-30	RecName: Full=CBL-interacting protein kinase 28; AltName: Full=OsCIPK28
TRINITY_DN44994_c0_g1_i1	7.93828	5.35876	5.59864e-23	7.08036e-21	59.523	54.829	106.501	0.187	0.398	0	N.A.	N.A.	N.A.
TRINITY_DN31995_c0_g1_i10	7.9332	2.30322	5.6326e-08	5.58534e-07	7.695	10.87	1.695	0	0	0	N.A.	N.A.	N.A.
TRINITY_DN18184_c0_g1_i1	7.92981	2.29778	1.14562e-10	1.83662e-09	7.598	8.178	6.639	0	0	0	gi|75335567|sp|Q9LVW4.1|MY118_ARATH	1.55e-23	RecName: Full=Transcription factor MYB118; AltName: Full=Myb-related protein 118; Short=AtMYB118; AltName: Full=Protein PLANT GROWTH ACTIVATOR 37
TRINITY_DN42158_c0_g1_i1	7.9298	2.297	6.708e-10	9.44101e-09	28.313	29.987	55.122	0	0	0	N.A.	N.A.	N.A.
TRINITY_DN31080_c2_g1_i3	7.92891	6.29393	4.36194e-22	4.68975e-20	733.579	1392.17	487.94	0	3.536	4.288	N.A.	N.A.	N.A.
TRINITY_DN25491_c0_g1_i1	7.92687	2.29362	1.23755e-09	1.67022e-08	10.982	5.703	13.713	0	0	0	N.A.	N.A.	N.A.
TRINITY_DN26067_c1_g2_i2	7.92508	2.29018	1.07544e-07	1.0119e-06	9.051	4.437	26.354	0	0	0	gi|75335567|sp|Q9LVW4.1|MY118_ARATH	1.1e-19	RecName: Full=Transcription factor MYB118; AltName: Full=Myb-related protein 118; Short=AtMYB118; AltName: Full=Protein PLANT GROWTH ACTIVATOR 37
TRINITY_DN44494_c0_g1_i1	7.92398	2.29102	6.33655e-09	7.5085e-08	20.228	7.368	7.827	0	0	0	gi|75332188|sp|Q94FL9.1|MB3R4_ARATH	1.59e-09	RecName: Full=Transcription factor MYB3R-4; AltName: Full=Myb-related protein 3R-4; AltName: Full=Protein ENHANCED DEFECTIVE CYTOKINESIS
TRINITY_DN44958_c0_g1_i1	7.92218	2.29406	1.32959e-08	1.47531e-07	6.535	17.976	5.25	0	0	0	gi|82236853|sp|Q6IRP4.1|ABHDD_XENLA	1.62e-17	RecName: Full=Protein ABHD13; AltName: Full=Alpha/beta hydrolase domain-containing protein 13; Short=Abhydrolase domain-containing protein 13
TRINITY_DN22434_c0_g1_i1	7.91792	5.31987	2.19991e-08	2.34125e-07	184.07	213.911	3.896	1.041	0	0	N.A.	N.A.	N.A.
TRINITY_DN13440_c0_g1_i1	7.91101	2.28037	7.44979e-08	7.2183e-07	9.168	26.656	56.876	0	0	0	N.A.	N.A.	N.A.
TRINITY_DN37221_c0_g1_i1	7.90943	2.27827	2.11414e-09	2.73415e-08	12.143	8.418	21.634	0	0	0	gi|74744451|sp|Q5T1C6.1|THEM4_HUMAN	1.85e-12	RecName: Full=Acyl-coenzyme A thioesterase THEM4; Short=Acyl-CoA thioesterase THEM4; AltName: Full=Carboxyl-terminal modulator protein; AltName: Full=Thioesterase superfamily member 4; Flags: Precursor
TRINITY_DN31459_c1_g1_i4	7.90856	7.34941	1.59928e-19	1.13124e-17	534.733	179.875	656.907	1.922	0	2.234	N.A.	N.A.	N.A.
TRINITY_DN27084_c0_g1_i1	7.9078	4.83111	2.20402e-20	1.81046e-18	78.473	54.692	116.518	0	0.642	0	N.A.	N.A.	N.A.
TRINITY_DN24117_c0_g1_i1	7.90655	2.28148	1.55384e-06	1.17723e-05	8.905	14.6	0.812	0	0	0	N.A.	N.A.	N.A.
TRINITY_DN36980_c0_g1_i1	7.90601	4.84681	2.24539e-21	2.17173e-19	37.393	20.793	39.632	0.122	0	0.153	gi|75041932|sp|Q5RAU0.1|ACOX3_PONAB	1.8e-120	RecName: Full=Peroxisomal acyl-coenzyme A oxidase 3; AltName: Full=Branched-chain acyl-CoA oxidase; Short=BRCACox; AltName: Full=Pristanoyl-CoA oxidase
TRINITY_DN32269_c0_g1_i7	7.90461	2.28641	0.000160007	0.000803637	0	11.475	1.601	0	0	0	N.A.	N.A.	N.A.
TRINITY_DN31806_c0_g2_i8	7.9035	2.27215	8.33746e-09	9.65495e-08	48.424	18.318	65.692	0	0	0	N.A.	N.A.	N.A.
TRINITY_DN31209_c0_g1_i1	7.89812	2.26598	1.16877e-07	1.09234e-06	7.646	1.7	11.264	0	0	0	N.A.	N.A.	N.A.
TRINITY_DN30878_c0_g1_i1	7.89368	8.00086	1.03603e-17	5.42026e-16	138.221	755.189	430.629	2.128	0.19	1.829	gi|74897245|sp|Q54XK2.1|SC61A_DICDI	0	RecName: Full=Protein transport protein Sec61 subunit alpha; AltName: Full=Secretory 61 complex subunit alpha
TRINITY_DN26633_c0_g1_i5	7.88821	2.26012	4.96761e-10	7.14018e-09	44.972	26.451	44.269	0	0	0	N.A.	N.A.	N.A.
TRINITY_DN30438_c2_g3_i1	7.88747	4.80843	7.87018e-15	2.51022e-13	16.531	62.494	14.16	0.112	0.127	0	gi|74762180|sp|Q5H9I0.1|TFDP3_HUMAN	2.85e-12	RecName: Full=Transcription factor Dp family member 3; AltName: Full=Cancer/testis antigen 30; Short=CT30; AltName: Full=Hepatocellular carcinoma-associated antigen 661
TRINITY_DN21405_c0_g1_i1	7.88592	4.03966	9.01777e-16	3.38359e-14	99.326	52.366	157.138	0.647	0	0	N.A.	N.A.	N.A.
TRINITY_DN26167_c0_g1_i1	7.88559	4.0363	5.92912e-10	8.41554e-09	26.343	38.439	2.425	0	0.154	0	gi|1351664|sp|Q09911.1|YAJE_SCHPO	2.5e-07	RecName: Full=Uncharacterized protein C30D11.14c
TRINITY_DN22042_c0_g2_i1	7.88408	2.25308	5.11505e-07	4.23983e-06	21.34	2.247	7.863	0	0	0	N.A.	N.A.	N.A.
TRINITY_DN31642_c5_g3_i6	7.8827	2.25996	3.29663e-06	2.34856e-05	122.509	163.496	6.78	0	0	0	N.A.	N.A.	N.A.
TRINITY_DN20685_c0_g1_i1	7.88153	2.24818	9.68208e-05	0.000511799	12.64	0	3.343	0	0	0	N.A.	N.A.	N.A.
TRINITY_DN28809_c0_g1_i1	7.87914	6.95617	5.6879e-19	3.66922e-17	77.498	40.549	209.553	0.187	0.289	0.586	gi|56749666|sp|Q9SJ20.1|RIR1_ARATH	0	RecName: Full=Ribonucleoside-diphosphate reductase large subunit; AltName: Full=Protein DEFECTIVE IN POLLEN DNA DEGRADATION 2; AltName: Full=Ribonucleoside-diphosphate reductase R1 subunit; Short=AtRNR1
TRINITY_DN22859_c0_g1_i2	7.8787	2.24903	2.24192e-07	1.9889e-06	65.863	9.501	20.858	0	0	0	N.A.	N.A.	N.A.
TRINITY_DN28515_c0_g1_i1	7.8787	2.25118	1.97153e-09	2.56149e-08	7.032	4.22	10.005	0	0	0	gi|24638463|sp|O09110.2|MP2K3_MOUSE	3.3e-06	RecName: Full=Dual specificity mitogen-activated protein kinase kinase 3; Short=MAP kinase kinase 3; Short=MAPKK 3; AltName: Full=MAPK/ERK kinase 3; Short=MEK 3
TRINITY_DN5445_c0_g1_i1	7.87842	2.25204	1.89392e-10	2.92106e-09	12.825	10.824	12.912	0	0	0	gi|189029205|sp|Q8YFI5.2|NHAA_BRUME	1.77e-22	RecName: Full=Na(+)/H(+) antiporter NhaA; AltName: Full=Sodium/proton antiporter NhaA
TRINITY_DN23037_c0_g1_i2	7.87634	2.24764	2.48989e-08	2.62601e-07	45.859	10.665	41.75	0	0	0	N.A.	N.A.	N.A.
TRINITY_DN19703_c0_g1_i1	7.87501	2.24406	2.04708e-06	1.5166e-05	23.466	1.414	21.011	0	0	0	gi|3023718|sp|Q51758.1|EST1_PSEFL	2.8e-14	RecName: Full=Carboxylesterase 1; AltName: Full=Esterase I
TRINITY_DN26825_c0_g1_i3	7.87387	2.2576	9.79223e-05	0.000516767	4.145	16.174	0	0	0	0	N.A.	N.A.	N.A.
TRINITY_DN1455_c0_g1_i1	7.87357	2.24714	6.69762e-10	9.42829e-09	12.796	7.46	12.865	0	0	0	N.A.	N.A.	N.A.
TRINITY_DN31881_c1_g1_i12	7.87325	6.23412	5.8004e-30	2.08089e-27	2053.41	1913.2	1860.98	2.437	4.549	9.747	N.A.	N.A.	N.A.
TRINITY_DN33053_c0_g1_i1	7.86928	2.23999	3.74681e-07	3.18917e-06	18.599	2.007	11.971	0	0	0	gi|75336831|sp|Q9S7G7.1|MB3R1_ARATH	8.74e-08	RecName: Full=Transcription factor MYB3R-1; AltName: Full=Myb-related protein 3R-1; AltName: Full=Plant c-MYB-like protein 1; Short=Protein PC-MYB1
TRINITY_DN41808_c0_g1_i1	7.86877	2.24305	2.38191e-09	3.05404e-08	13.615	15.341	30.921	0	0	0	N.A.	N.A.	N.A.
TRINITY_DN37642_c0_g1_i1	7.86743	2.24084	4.12234e-09	5.06664e-08	26.012	11.372	31.898	0	0	0	N.A.	N.A.	N.A.
TRINITY_DN30616_c0_g1_i1	7.86723	6.38983	3.45586e-20	2.75196e-18	67.101	54.635	29.933	0	0.488	0	N.A.	N.A.	N.A.
TRINITY_DN19570_c0_g1_i1	7.86637	4.02213	1.31893e-16	5.76744e-15	18.336	44.552	39.961	0.225	0	0	gi|81913805|sp|Q8BZ25.1|ANKK1_MOUSE	2.95e-06	RecName: Full=Ankyrin repeat and protein kinase domain-containing protein 1
TRINITY_DN31491_c0_g2_i1	7.86561	4.04164	7.88143e-16	2.98764e-14	62.781	42.157	119.354	0	0	0.613	N.A.	N.A.	N.A.
TRINITY_DN25628_c0_g1_i1	7.8653	2.24211	1.42682e-09	1.90373e-08	7.178	11.691	5.261	0	0	0	gi|74851880|sp|Q54GB2.1|CTSL2_DICDI	1.43e-29	RecName: Full=CTD small phosphatase-like protein 2; Short=CTDSP-like 2
TRINITY_DN30706_c0_g1_i6	7.86404	2.24214	1.37133e-06	1.04889e-05	3.365	3.422	0.271	0	0	0	N.A.	N.A.	N.A.
TRINITY_DN29852_c0_g1_i2	7.86345	2.24074	2.94932e-09	3.71585e-08	3.93	10.688	6.886	0	0	0	gi|341942236|sp|P11633.3|NHP6B_YEAST	2.16e-09	RecName: Full=Non-histone chromosomal protein 6B
TRINITY_DN23455_c0_g1_i1	7.86304	2.24078	2.37153e-08	2.50985e-07	28.255	35.964	8.404	0	0	0	gi|131107|sp|P02625.2|PRVA_RAT	4.92e-08	RecName: Full=Parvalbumin alpha
TRINITY_DN31901_c0_g1_i4	7.85943	2.23172	8.00379e-06	5.29183e-05	0.41	1.084	7.262	0	0	0	N.A.	N.A.	N.A.
TRINITY_DN23394_c0_g1_i1	7.85641	4.01281	2.84624e-18	1.63108e-16	68.057	58.297	97.59	0.487	0	0	N.A.	N.A.	N.A.
TRINITY_DN25737_c0_g1_i2	7.85608	5.93482	1.24907e-21	1.24602e-19	193.999	71.437	125.628	0.891	0.235	0	gi|190360109|sp|P0C6X2.1|R1AB_CVHN1	1.65e-19	RecName: Full=Replicase polyprotein 1ab; Short=pp1ab; AltName: Full=ORF1ab polyprotein; Contains: RecName: Full=Host translation inhibitor nsp1; Short=nsp1; AltName: Full=p28; Contains: RecName: Full=Non-structural protein 2; Short=nsp2; AltName: Full=p65; Contains: RecName: Full=Papain-like proteinase; Short=PL-PRO; AltName: Full=Non-structural protein 3; Short=nsp3; AltName: Full=p210; Contains…
TRINITY_DN31164_c0_g1_i1	7.8549	2.23754	5.63422e-05	0.000313624	0	15.398	8.922	0	0	0.126	gi|118572685|sp|P00791.3|PEPA_PIG	3.6e-62	RecName: Full=Pepsin A; Flags: Precursor
TRINITY_DN5849_c0_g1_i1	7.85389	2.23173	7.836e-10	1.09193e-08	34.448	62.163	40.008	0	0	0	gi|33112671|sp|Q99417.3|MYCBP_HUMAN	3.08e-06	RecName: Full=C-Myc-binding protein; AltName: Full=Associate of Myc 1; Short=AMY-1
TRINITY_DN31917_c0_g2_i1	7.85259	4.0091	4.01269e-18	2.21818e-16	390.026	397.744	244.535	0	3.102	0	N.A.	N.A.	N.A.
TRINITY_DN24524_c0_g2_i1	7.85093	4.00762	6.83627e-17	3.11531e-15	57.124	106.533	49.142	0.459	0	0	gi|74672932|sp|Q4WTT8.1|SKP1_ASPFU	1.59e-52	RecName: Full=E3 ubiquitin ligase complex SCF subunit sconC; AltName: Full=Sulfur controller C; AltName: Full=Sulfur metabolite repression control protein C
TRINITY_DN30625_c1_g1_i4	7.84977	4.04832	9.28979e-08	8.83434e-07	34.604	28.812	0.577	0	0	0.18	gi|172045959|sp|Q5XI57.2|TTL10_RAT	6.94e-21	RecName: Full=Protein polyglycylase TTLL10; AltName: Full=Tubulin--tyrosine ligase-like protein 10
TRINITY_DN22081_c0_g1_i1	7.84966	2.22991	1.18917e-08	1.33275e-07	6.408	17.68	6.309	0	0	0	gi|75336839|sp|Q9S7L2.1|MYB98_ARATH	7.69e-23	RecName: Full=Transcription factor MYB98; AltName: Full=Myb-related protein 98; Short=AtMYB98
TRINITY_DN31459_c1_g1_i3	7.8474	2.22356	3.29786e-09	4.11808e-08	135.812	77.699	211.824	0	0	0	N.A.	N.A.	N.A.
TRINITY_DN17829_c0_g1_i1	7.8473	2.22132	2.20376e-07	1.95802e-06	33.96	4.927	13.454	0	0	0	gi|229553938|sp|Q5DU05.2|CE164_MOUSE	1.81e-25	RecName: Full=Centrosomal protein of 164 kDa; Short=Cep164
TRINITY_DN32139_c0_g1_i2	7.84702	2.22628	2.10957e-09	2.72874e-08	9.304	21.25	11.641	0	0.172	0	N.A.	N.A.	N.A.
TRINITY_DN39427_c0_g2_i1	7.84386	2.22082	1.32234e-09	1.77308e-08	6.135	3.57	7.345	0	0	0	gi|75322162|sp|Q60DG4.1|NEK4_ORYSJ	2.31e-13	RecName: Full=Serine/threonine-protein kinase Nek4; AltName: Full=NimA-related protein kinase 4; AltName: Full=OsNek4
TRINITY_DN32192_c0_g1_i3	7.84221	2.22039	2.54953e-09	3.25413e-08	17.78	12.182	7.239	0	0	0	gi|585203|sp|P38561.1|GLNA3_MAIZE	1.57e-88	RecName: Full=Glutamine synthetase root isozyme 3; AltName: Full=GS112; AltName: Full=Glutamate--ammonia ligase
TRINITY_DN24472_c0_g1_i1	7.84216	2.22034	2.55126e-09	3.25575e-08	7.412	12.193	17.997	0	0	0	N.A.	N.A.	N.A.
TRINITY_DN17324_c0_g1_i1	7.84215	2.22037	2.68828e-10	4.05115e-09	15.459	13.505	12.653	0	0	0	N.A.	N.A.	N.A.
TRINITY_DN6547_c0_g1_i1	7.84154	2.21713	4.62264e-08	4.66009e-07	7.286	3.148	14.631	0	0	0	N.A.	N.A.	N.A.
TRINITY_DN36577_c0_g1_i1	7.84127	2.22449	1.09872e-06	8.55269e-06	6.564	12.684	0.942	0	0	0	gi|82241446|sp|Q7ZVZ7.1|AB17C_DANRE	3.75e-24	RecName: Full=Protein ABHD17C; AltName: Full=Alpha/beta hydrolase domain-containing protein 17C; Short=Abhydrolase domain-containing protein 17C
TRINITY_DN31366_c0_g3_i2	7.84093	2.21811	1.60947e-08	1.75729e-07	10.67	4.22	3.508	0	0	0	N.A.	N.A.	N.A.
TRINITY_DN26921_c0_g1_i1	7.83722	2.2153	3.12365e-09	3.91793e-08	7.851	8.429	17.091	0	0	0	gi|81905692|sp|Q9D8U2.1|TM41A_MOUSE	4.88e-22	RecName: Full=Transmembrane protein 41A; Flags: Precursor
TRINITY_DN31615_c1_g6_i1	7.8368	2.21949	1.66446e-06	1.25428e-05	18.092	24.774	1.577	0	0	0	gi|161784259|sp|P42525.2|ERK1_DICDI	4.76e-45	RecName: Full=Extracellular signal-regulated kinase 1; Short=ERK1; AltName: Full=MAP kinase 1
TRINITY_DN13595_c0_g1_i1	7.83643	4.76355	2.60307e-23	3.46656e-21	83.818	100.02	98.085	0.356	0.38	0	N.A.	N.A.	N.A.
TRINITY_DN26721_c0_g1_i2	7.8329	6.64615	6.88691e-19	4.41837e-17	128.146	137.455	298.962	0	0.154	1.685	gi|75336839|sp|Q9S7L2.1|MYB98_ARATH	5.72e-20	RecName: Full=Transcription factor MYB98; AltName: Full=Myb-related protein 98; Short=AtMYB98
TRINITY_DN21060_c0_g1_i1	7.83234	5.9418	8.23176e-25	1.34922e-22	190.273	127.772	243.852	0	0.995	0.811	gi|74897371|sp|Q55BJ9.1|SODM_DICDI	1.68e-71	RecName: Full=Superoxide dismutase [Mn], mitochondrial; Flags: Precursor
TRINITY_DN29274_c0_g2_i6	7.82867	2.20841	4.70969e-10	6.80422e-09	51.565	56.016	76.639	0	0	0	N.A.	N.A.	N.A.
TRINITY_DN21215_c0_g1_i1	7.8272	2.21125	6.41496e-08	6.28841e-07	25.855	65.528	13.783	0	0	0	N.A.	N.A.	N.A.
TRINITY_DN29247_c1_g1_i1	7.82659	2.20892	6.77307e-09	7.98807e-08	9.168	28.424	15.926	0	0	0	N.A.	N.A.	N.A.
TRINITY_DN28531_c0_g1_i1	7.82611	4.76994	1.50664e-18	9.07792e-17	25.095	22.961	58.088	0.141	0	0.18	gi|122243213|sp|Q10MX3.1|ASNS1_ORYSJ	0	RecName: Full=Asparagine synthetase [glutamine-hydrolyzing] 1; AltName: Full=Glutamine-dependent asparagine synthetase 1
TRINITY_DN26862_c0_g1_i1	7.82418	4.74854	1.3429e-17	6.90248e-16	25.085	78.805	42.939	0	0.407	0	gi|109891934|sp|Q04467.2|IDHP_BOVIN	0	RecName: Full=Isocitrate dehydrogenase [NADP], mitochondrial; Short=IDH; AltName: Full=ICD-M; AltName: Full=IDP; AltName: Full=NADP(+)-specific ICDH; AltName: Full=Oxalosuccinate decarboxylase; Flags: Precursor
TRINITY_DN31425_c0_g1_i2	7.82288	2.20618	2.11252e-08	2.25619e-07	6.661	11.999	3.155	0	0	0	N.A.	N.A.	N.A.
TRINITY_DN30416_c0_g1_i3	7.81953	2.20714	6.48764e-05	0.000355611	7.949	15.227	0	0	0	0	gi|116177|sp|P15206.1|CCNB_MARGL	9.02e-69	RecName: Full=G2/mitotic-specific cyclin-B
TRINITY_DN31705_c0_g1_i1	7.81623	3.97261	1.0877e-15	4.0381e-14	28.245	20.725	55.781	0	0.253	0	gi|75296543|sp|Q7XWK5.2|SAG39_ORYSJ	2.32e-72	RecName: Full=Senescence-specific cysteine protease SAG39; AltName: Full=Cysteine proteinase SAG39; AltName: Full=Protein SENESCENCE-ASSOCIATED GENE 39; Flags: Precursor
TRINITY_DN16247_c0_g1_i1	7.81585	2.19543	2.99297e-08	3.11318e-07	53.31	16.026	19.104	0	0	0	N.A.	N.A.	N.A.
TRINITY_DN3248_c0_g1_i1	7.81542	3.97372	1.03057e-18	6.44129e-17	37.588	29.051	40.467	0.244	0	0	gi|75323579|sp|Q6H7U5.1|CIPKQ_ORYSJ	6.31e-21	RecName: Full=CBL-interacting protein kinase 26; AltName: Full=OsCIPK26
TRINITY_DN28658_c0_g1_i1	7.81505	2.19301	1.72583e-07	1.56301e-06	3.726	0.912	6.25	0	0	0	gi|75180674|sp|Q9LVQ8.1|P2C80_ARATH	1.88e-39	RecName: Full=Probable protein phosphatase 2C 80; Short=AtPP2C80
TRINITY_DN31494_c0_g1_i1	7.81132	2.1902	9.95653e-08	9.4314e-07	2.497	0.935	5.073	0	0	0	gi|729704|sp|Q04832.1|HEXP_LEIMA	1.32e-16	RecName: Full=DNA-binding protein HEXBP; AltName: Full=Hexamer-binding protein
TRINITY_DN29648_c0_g1_i12	7.8102	2.19318	6.9311e-10	9.7297e-09	9.948	14.052	8.428	0	0	0	gi|122222419|sp|Q0JI49.1|CIPKB_ORYSJ	2.51e-23	RecName: Full=CBL-interacting protein kinase 11; AltName: Full=OsCIPK11
TRINITY_DN26623_c0_g2_i1	7.80848	2.19178	7.99906e-10	1.11333e-08	8.407	12.433	7.439	0	0	0	N.A.	N.A.	N.A.
TRINITY_DN25551_c0_g1_i1	7.80839	2.1898	2.94709e-09	3.7137e-08	12.689	10.448	23.353	0	0	0	N.A.	N.A.	N.A.
TRINITY_DN25134_c0_g1_i1	7.8017	2.1808	3.65612e-07	3.11725e-06	11.626	1.574	11.088	0	0	0	N.A.	N.A.	N.A.
TRINITY_DN738_c0_g1_i1	7.80153	3.96033	5.86619e-19	3.7773e-17	41.304	38.325	47.188	0	0.307	0	gi|97176326|sp|Q2KIN6.1|MPV17_BOVIN	4.04e-22	RecName: Full=Protein Mpv17
TRINITY_DN39206_c0_g1_i1	7.79978	2.1838	1.36704e-09	1.82953e-08	7.88	14.212	14.549	0	0	0	gi|121962469|sp|Q1ZXF1.1|ECHM_DICDI	1.95e-83	RecName: Full=Probable enoyl-CoA hydratase, mitochondrial; AltName: Full=Enoyl-CoA hydratase 1; AltName: Full=Short-chain enoyl-CoA hydratase; Short=SCEH; Flags: Precursor
TRINITY_DN26035_c0_g1_i1	7.79795	2.18139	1.03251e-09	1.41219e-08	10.368	11.235	17.303	0	0	0	N.A.	N.A.	N.A.
TRINITY_DN25551_c0_g1_i2	7.79582	2.17657	8.0962e-08	7.79414e-07	25.007	5.076	22.082	0	0	0	N.A.	N.A.	N.A.
TRINITY_DN27516_c0_g1_i7	7.79434	2.17512	2.81556e-07	2.45324e-06	15.215	7.494	47.294	0	0	0	N.A.	N.A.	N.A.
TRINITY_DN30497_c0_g1_i1	7.7929	2.17722	8.17979e-09	9.49426e-08	26.645	17.121	8.946	0	0	0	N.A.	N.A.	N.A.
TRINITY_DN11034_c0_g1_i1	7.79282	2.17717	3.84425e-09	4.75059e-08	7.012	11.851	17.632	0	0	0	gi|3334427|sp|Q58604.1|Y1207_METJA	3.12e-07	RecName: Full=Uncharacterized N-acetyltransferase MJ1207
TRINITY_DN28197_c0_g1_i1	7.79193	3.95105	4.40281e-18	2.41862e-16	25.651	29.804	41.597	0.225	0	0	gi|347602470|sp|B2DD29.1|BRSK1_RAT	2.73e-23	RecName: Full=Serine/threonine-protein kinase BRSK1; AltName: Full=Brain-specific serine/threonine-protein kinase 1; Short=BR serine/threonine-protein kinase 1; AltName: Full=Serine/threonine-protein kinase SAD-B
TRINITY_DN31843_c0_g1_i17	7.78923	2.17335	1.13e-09	1.53449e-08	34.526	23.006	40.597	0	0	0	N.A.	N.A.	N.A.
TRINITY_DN29188_c1_g4_i2	7.78641	3.93795	4.24474e-06	2.96129e-05	5.608	97.021	1.095	0.244	0	0	gi|75337651|sp|Q9STV4.1|CIPK8_ARATH	9.77e-30	RecName: Full=CBL-interacting serine/threonine-protein kinase 8; AltName: Full=SNF1-related kinase 3.13; AltName: Full=SOS2-like protein kinase PKS11
TRINITY_DN32227_c0_g1_i2	7.78438	3.93872	8.65384e-09	9.98658e-08	52.706	85.968	3.39	0.328	0	0	gi|544604146|sp|D3ZKX9.1|LOXE3_RAT	1.98e-20	RecName: Full=Hydroperoxide isomerase ALOXE3; AltName: Full=Epidermis-type lipoxygenase 3; Short=Epidermal LOX-3; Short=e-LOX-3; Short=eLOX-3; AltName: Full=Hydroperoxy icosatetraenoate dehydratase
TRINITY_DN31948_c0_g1_i4	7.78252	2.17943	4.46958e-05	0.00025425	0.878	9.57	0.33	0	0	0	N.A.	N.A.	N.A.
TRINITY_DN27784_c0_g1_i1	7.78163	3.93881	1.67785e-14	5.03964e-13	38.105	14.463	51.391	0.244	0	0	N.A.	N.A.	N.A.
TRINITY_DN27725_c0_g1_i2	7.78122	3.94012	1.11323e-14	3.45966e-13	18.463	64.525	36.807	0.272	0	0	gi|82198786|sp|Q68ES4.1|ER21B_XENLA	1.82e-20	RecName: Full=ER lumen protein-retaining receptor 1-B; AltName: Full=KDEL endoplasmic reticulum protein retention receptor 1-B; Short=KDEL receptor 1-B [Xenopus laevis]
TRINITY_DN43377_c0_g1_i1	7.77716	2.16343	2.34006e-09	3.00478e-08	13.469	19.573	28.744	0	0	0	N.A.	N.A.	N.A.
TRINITY_DN28744_c0_g1_i4	7.77525	2.16311	1.20158e-08	1.34579e-07	4.525	4.734	1.565	0	0	0	N.A.	N.A.	N.A.
TRINITY_DN32148_c2_g1_i18	7.77353	2.15956	1.32108e-09	1.77173e-08	13.02	8.269	14.266	0	0	0	N.A.	N.A.	N.A.
TRINITY_DN31821_c0_g1_i1	7.77145	6.70166	3.18532e-26	6.64616e-24	94.507	50.107	105.524	0.169	0.172	0.54	gi|75158988|sp|Q8RY89.1|PI5K8_ARATH	3.99e-18	RecName: Full=Phosphatidylinositol 4-phosphate 5-kinase 8; Short=AtPIP5K8; AltName: Full=1-phosphatidylinositol 4-phosphate kinase 8; AltName: Full=Diphosphoinositide kinase 8; AltName: Full=PtdIns(4)P-5-kinase 8
TRINITY_DN22026_c0_g2_i1	7.77133	2.16377	4.7882e-07	3.99055e-06	4.984	13.699	1.754	0	0	0	gi|2501341|sp|Q01495.1|PEX5_PICAN	9.2e-09	RecName: Full=Peroxisomal targeting signal receptor; Short=PTS1 receptor; Short=PTS1R; AltName: Full=Peroxin-5; AltName: Full=Peroxisomal protein PAH2
TRINITY_DN31366_c0_g1_i1	7.77023	2.15779	1.7783e-09	2.32981e-08	12.201	10.676	6.486	0	0	0	gi|114154820|sp|Q495X7.2|TRI60_HUMAN	6.06e-06	RecName: Full=Tripartite motif-containing protein 60; AltName: Full=RING finger protein 129; AltName: Full=RING finger protein 33
TRINITY_DN30400_c0_g1_i11	7.77009	2.15673	1.69785e-09	2.23274e-08	18.911	10.733	12.642	0	0	0	gi|122057664|sp|Q556R7.1|CF50_DICDI	1.75e-25	RecName: Full=Counting factor 50; AltName: Full=1,4-beta-N-acetylmuramidase 1; AltName: Full=GH family 25 lysozyme 1; Flags: Precursor
TRINITY_DN559_c0_g1_i1	7.76973	6.32582	1.36291e-22	1.59721e-20	456.142	140.877	408.17	0.853	1.366	1.108	gi|122066|sp|P15512.2|H33_TETPY	2.37e-49	RecName: Full=Histone H3.3; AltName: Full=H3.2; AltName: Full=Minor histone H3 variant; AltName: Full=hv2
TRINITY_DN31441_c0_g1_i13	7.76819	2.1564	5.62228e-07	4.62258e-06	37.023	24.683	4.308	0	0	0	N.A.	N.A.	N.A.
TRINITY_DN20451_c0_g4_i1	7.76651	2.15387	8.40327e-10	1.16383e-08	14.669	10.026	11.629	0	0	0	N.A.	N.A.	N.A.
TRINITY_DN20696_c0_g1_i1	7.76385	2.14989	1.23324e-07	1.14665e-06	4.838	5.703	19.845	0	0	0	gi|74714421|sp|Q8IWR1.1|TRI59_HUMAN	6.13e-11	RecName: Full=Tripartite motif-containing protein 59; AltName: Full=RING finger protein 104; AltName: Full=Tumor suppressor TSBF-1
TRINITY_DN32062_c0_g3_i1	7.76283	2.15316	1.07645e-08	1.21654e-07	68.096	115.476	39.361	0	0	0	gi|226713050|sp|B2J1S7.1|YCF3_NOSP7	3.57e-06	RecName: Full=Photosystem I assembly protein Ycf3
TRINITY_DN32132_c1_g2_i2	7.7603	2.15175	1.62604e-07	1.47872e-06	15.507	21.843	3.461	0	0	0	N.A.	N.A.	N.A.
TRINITY_DN25980_c0_g1_i1	7.75809	5.54817	3.25074e-21	3.08054e-19	69.9	154.257	101.016	0.966	0	0	gi|75571592|sp|Q66S21.1|NATT2_THANI	5.78e-06	RecName: Full=Natterin-2; Flags: Precursor
TRINITY_DN30773_c0_g1_i9	7.7578	2.14671	5.89394e-10	8.37069e-09	20.745	23.428	26.755	0	0	0	N.A.	N.A.	N.A.
TRINITY_DN29980_c0_g1_i5	7.75695	2.14308	6.8507e-08	6.6811e-07	37.111	14.976	69.635	0	0	0	N.A.	N.A.	N.A.
TRINITY_DN31932_c1_g2_i7	7.75436	8.8972	9.8558e-29	2.91181e-26	838.083	865.464	873.581	3.722	0.714	4.54	N.A.	N.A.	N.A.
TRINITY_DN29896_c0_g1_i3	7.7485	2.1396	2.22402e-06	1.63648e-05	67.638	46.959	4.838	0	0	0	N.A.	N.A.	N.A.
TRINITY_DN27386_c0_g1_i2	7.74702	2.13701	8.61128e-10	1.19053e-08	8.992	6.661	7.086	0	0	0	N.A.	N.A.	N.A.
TRINITY_DN28845_c0_g1_i2	7.747	2.13921	7.37028e-09	8.62155e-08	16.492	43.708	24.506	0	0	0	gi|26006702|sp|Q96A23.1|CPNE4_HUMAN	3.22e-19	RecName: Full=Copine-4; AltName: Full=Copine IV; AltName: Full=Copine-8
TRINITY_DN31728_c2_g1_i1	7.74614	6.35661	1.53529e-24	2.40969e-22	493.819	481.739	582.717	0	0.38	5.063	gi|1169186|sp|P43156.1|CYSP_HEMSP	3.08e-39	RecName: Full=Thiol protease SEN102; Flags: Precursor
TRINITY_DN31784_c0_g1_i2	7.74076	4.66958	1.17762e-21	1.18124e-19	52.55	39.922	39.432	0	0.38	0	N.A.	N.A.	N.A.
TRINITY_DN29614_c0_g1_i7	7.74051	4.66981	8.35284e-22	8.64993e-20	89.855	67.867	79.699	0.516	0	0	gi|259585967|sp|O04138.2|CHI4_ORYSJ	1.94e-11	RecName: Full=Chitinase 4; AltName: Full=OsChia2b; AltName: Full=Pathogenesis related (PR)-3 chitinase 4; Flags: Precursor
TRINITY_DN45729_c0_g1_i1	7.74024	2.13014	1.75512e-08	1.9045e-07	28.694	11.497	10.935	0	0	0	N.A.	N.A.	N.A.
TRINITY_DN25476_c0_g1_i2	7.74018	2.13237	1.80973e-09	2.36879e-08	5.12	7.722	4.296	0	0	0	N.A.	N.A.	N.A.
TRINITY_DN42216_c0_g1_i1	7.73688	3.89819	1.02791e-17	5.3818e-16	73.012	79.603	48.248	0	0.506	0	N.A.	N.A.	N.A.
TRINITY_DN32253_c1_g1_i5	7.73528	2.12204	2.0488e-06	1.51755e-05	5.813	0.399	3.131	0.009	0	0	gi|353526321|sp|P41413.3|PCSK5_RAT	4.39e-09	RecName: Full=Proprotein convertase subtilisin/kexin type 5; AltName: Full=Proprotein convertase 5; Short=PC5; AltName: Full=Proprotein convertase 6; Short=PC6; AltName: Full=Subtilisin/kexin-like protease PC5; Short=rPC5; Flags: Precursor
TRINITY_DN28367_c0_g1_i4	7.73455	2.12574	5.44751e-09	6.5466e-08	2.702	2.897	5.673	0	0	0	N.A.	N.A.	N.A.
TRINITY_DN26278_c1_g1_i1	7.7318	2.12919	1.47035e-05	9.17942e-05	11.928	18.763	0.388	0	0	0	N.A.	N.A.	N.A.
TRINITY_DN31286_c0_g2_i2	7.72773	2.12001	7.27781e-06	4.85383e-05	15.79	7.254	0.6	0	0	0	N.A.	N.A.	N.A.
TRINITY_DN29100_c0_g2_i2	7.72721	2.12109	1.46127e-08	1.60998e-07	2.126	5.703	5.885	0	0	0	gi|74739633|sp|O75808.1|CAN15_HUMAN	5.46e-53	RecName: Full=Calpain-15; AltName: Full=Small optic lobes homolog
TRINITY_DN30269_c1_g1_i1	7.72248	3.88433	7.62994e-16	2.90313e-14	46.99	87.075	35.053	0.403	0	0	N.A.	N.A.	N.A.
TRINITY_DN45590_c0_g1_i1	7.72199	3.88386	2.13103e-17	1.05747e-15	21.115	37.515	34.311	0	0.235	0	gi|74786306|sp|Q695U0.1|RHBL1_TOXGO	2.66e-25	RecName: Full=Rhomboid-like protease 1
TRINITY_DN31900_c1_g1_i5	7.72195	2.11561	4.32256e-09	5.28716e-08	25.69	19.356	12.053	0	0	0	N.A.	N.A.	N.A.
TRINITY_DN23109_c0_g1_i1	7.72136	6.25098	1.61467e-23	2.20457e-21	133.793	80.413	144.402	0.984	0.172	0	gi|547746|sp|P33417.2|IXR1_YEAST	1.09e-13	RecName: Full=Intrastrand cross-link recognition protein; AltName: Full=Structure-specific recognition protein; Short=SSRP
TRINITY_DN25493_c0_g2_i1	7.7201	2.11294	7.69119e-09	8.96116e-08	5.901	5.886	12.795	0	0	0	N.A.	N.A.	N.A.
TRINITY_DN31511_c0_g1_i15	7.7191	3.88001	2.28797e-15	8.02789e-14	42.328	52.115	109.067	0.581	0	0	gi|59799576|sp|P69149.2|H31_TETPY	2.32e-82	RecName: Full=Histone H3; AltName: Full=H3S; AltName: Full=Major histone H3; Contains: RecName: Full=H3F
TRINITY_DN31337_c0_g1_i1	7.71824	2.11386	9.32022e-09	1.06809e-07	12.962	18.273	6.851	0	0	0	gi|74582980|sp|O94701.1|INN1_SCHPO	9.96e-09	RecName: Full=Ingression protein fic1; AltName: Full=Cdc15-interacting C2 domain-containing protein 1
TRINITY_DN17229_c0_g1_i1	7.71639	2.1124	1.02938e-08	1.17064e-07	6.652	9.912	3.59	0	0	0	N.A.	N.A.	N.A.
TRINITY_DN32265_c1_g1_i9	7.71443	2.10858	1.13975e-09	1.54624e-08	23.251	16.778	21.164	0	0	0	gi|161784322|sp|P34098.2|MANA_DICDI	3.79e-06	RecName: Full=Lysosomal alpha-mannosidase; Short=Laman; AltName: Full=Alpha-D-mannoside mannohydrolase; AltName: Full=Alpha-mannosidase A; Contains: RecName: Full=Alpha-mannosidase 60 kDa subunit; Contains: RecName: Full=Alpha-mannosidase 58 kDa subunit; Flags: Precursor
TRINITY_DN26425_c0_g1_i1	7.71334	4.62942	1.51639e-08	1.66378e-07	110.746	94.694	2.872	0.591	0	0	N.A.	N.A.	N.A.
TRINITY_DN34152_c0_g1_i1	7.71023	3.87098	2.04101e-15	7.22261e-14	40.729	18.866	51.096	0	0.28	0	N.A.	N.A.	N.A.
TRINITY_DN31800_c0_g1_i3	7.70937	2.10537	1.69159e-09	2.22534e-08	8.066	13.231	10.04	0	0	0	gi|75206841|sp|Q9SMZ4.1|AASS_ARATH	1.03e-51	RecName: Full=Alpha-aminoadipic semialdehyde synthase; AltName: Full=cAt-LKR/SDH; Short=LKR/SDH; Includes: RecName: Full=Lysine ketoglutarate reductase; Short=LKR; Includes: RecName: Full=Saccharopine dehydrogenase; AltName: Full=cAt-SDH; Short=SDH
TRINITY_DN45219_c0_g1_i1	7.70701	2.1051	1.81668e-08	1.96562e-07	5.618	12.159	4.237	0	0	0	gi|317373508|sp|Q9UEW8.3|STK39_HUMAN	2.48e-71	RecName: Full=STE20/SPS1-related proline-alanine-rich protein kinase; Short=Ste-20-related kinase; AltName: Full=DCHT; AltName: Full=Serine/threonine-protein kinase 39
TRINITY_DN25289_c0_g1_i2	7.70632	5.52941	2.58678e-21	2.47806e-19	203.313	472.374	468.813	1.659	0	2.153	gi|82181590|sp|Q66KU2.1|SC61G_XENLA	1.48e-12	RecName: Full=Protein transport protein Sec61 subunit gamma
TRINITY_DN28562_c0_g1_i1	7.70618	3.89161	5.00454e-13	1.18443e-11	32.253	7.22	29.144	0	0	0.216	gi|296452887|sp|Q8IZM9.2|S38A6_HUMAN	6.23e-11	RecName: Full=Probable sodium-coupled neutral amino acid transporter 6; AltName: Full=N-system amino acid transporter 1; Short=NAT-1; AltName: Full=Na(+)-coupled neutral amino acid transporter 6; AltName: Full=Solute carrier family 38 member 6
TRINITY_DN31514_c2_g3_i4	7.70608	2.10776	6.90839e-06	4.62642e-05	5.286	10.779	0.483	0	0	0	gi|75277931|sp|O48786.1|C734A_ARATH	8.33e-42	RecName: Full=Cytochrome P450 734A1; AltName: Full=Protein PHYB ACTIVATION-TAGGED SUPPRESSOR 1
TRINITY_DN18386_c0_g1_i1	7.70547	2.10125	1.04983e-09	1.43422e-08	31.161	27.169	23.188	0	0	0	N.A.	N.A.	N.A.
TRINITY_DN26278_c1_g1_i2	7.70533	2.10513	5.08365e-06	3.48975e-05	13.059	16.79	0.789	0	0	0	N.A.	N.A.	N.A.
TRINITY_DN22960_c0_g2_i1	7.70338	2.09857	2.21833e-09	2.86311e-08	5.686	3.536	6.097	0	0	0	gi|298289257|sp|Q0WVW7.2|RQL5_ARATH	6.42e-41	RecName: Full=ATP-dependent DNA helicase Q-like 5; AltName: Full=RecQ-like protein 5; Short=AtRecQ5; Short=AtRecQl5
TRINITY_DN27632_c0_g1_i3	7.70279	2.10219	7.53938e-08	7.29606e-07	8.944	17.725	3.908	0	0	0	N.A.	N.A.	N.A.
TRINITY_DN2177_c0_g1_i1	7.70216	7.16336	1.37108e-23	1.88295e-21	439.426	842.868	342.019	0.769	1.221	3.982	gi|73921296|sp|Q9SZ69.1|SAP7_ARATH	8.63e-26	RecName: Full=Zinc finger A20 and AN1 domain-containing stress-associated protein 7; Short=AtSAP7
TRINITY_DN31859_c0_g4_i13	7.70122	2.10485	8.91113e-05	0.000474327	30.215	64.639	0	0	0	0	N.A.	N.A.	N.A.
TRINITY_DN12866_c0_g1_i1	7.69826	2.09537	1.48531e-09	1.97503e-08	12.621	13.414	9.075	0	0	0	N.A.	N.A.	N.A.
TRINITY_DN31234_c2_g9_i1	7.69778	3.85841	2.02829e-14	5.98987e-13	70.642	21.364	39.149	0	0.344	0	N.A.	N.A.	N.A.
TRINITY_DN32250_c0_g1_i1	7.69764	3.85814	5.94124e-14	1.64992e-12	7.51	2.817	10.546	0.066	0	0	N.A.	N.A.	N.A.
TRINITY_DN31026_c0_g2_i1	7.69673	2.09928	7.51126e-05	0.000406116	9.743	14.737	0	0	0	0	gi|75096914|sp|O04034.1|CCX5_ARATH	2.53e-16	RecName: Full=Cation/calcium exchanger 5; AltName: Full=Protein CATION EXCHANGER 11
TRINITY_DN28619_c0_g1_i1	7.69621	2.0978	8.55959e-07	6.79462e-06	21.203	40.549	4.296	0	0	0	N.A.	N.A.	N.A.
TRINITY_DN24445_c0_g1_i1	7.69068	2.0882	2.95098e-08	3.07451e-07	3.989	8.098	13.701	0	0	0	gi|1176792|sp|P42620.1|YQJG_ECOLI	1.86e-82	RecName: Full=Glutathionyl-hydroquinone reductase YqjG; Short=GS-HQR
TRINITY_DN20668_c0_g1_i1	7.68706	4.61694	2.13987e-20	1.76602e-18	80.395	70.011	128.218	0.394	0.416	0	N.A.	N.A.	N.A.
TRINITY_DN32040_c0_g1_i1	7.68433	6.85223	3.17447e-29	1.02863e-26	29.064	43.469	23.235	0.187	0.099	0.081	N.A.	N.A.	N.A.
TRINITY_DN31698_c1_g2_i1	7.6839	2.07977	8.03938e-08	7.74263e-07	11.392	4.711	20.552	0	0	0	N.A.	N.A.	N.A.
TRINITY_DN24723_c0_g1_i1	7.68256	2.0863	1.62254e-05	0.000100422	13.45	19.562	0.436	0	0	0	N.A.	N.A.	N.A.
TRINITY_DN31132_c0_g1_i3	7.68124	2.07957	4.28325e-09	5.24241e-08	6.388	3.536	3.661	0	0	0	N.A.	N.A.	N.A.
TRINITY_DN20676_c0_g1_i2	7.67543	2.07103	5.20171e-07	4.30354e-06	27.611	4.642	30.592	0	0	0	N.A.	N.A.	N.A.
TRINITY_DN22135_c0_g1_i1	7.67526	4.60229	1.89175e-16	8.02284e-15	48.385	38.861	116.153	0	0.615	0	gi|74967354|sp|Q27564.1|KITH_DICDI	1.08e-67	RecName: Full=Thymidine kinase 1; Short=TK1; AltName: Full=Calmodulin-binding protein ThyB
TRINITY_DN26026_c0_g1_i4	7.67402	2.08039	8.32253e-05	0.000445357	23.349	40.207	0	0	0.136	0	N.A.	N.A.	N.A.
TRINITY_DN25586_c2_g1_i4	7.67193	2.0708	1.0772e-08	1.21715e-07	3.648	2.407	6.097	0	0	0	gi|74661092|sp|Q6FLF3.1|DBP2_CANGA	1.36e-170	RecName: Full=ATP-dependent RNA helicase DBP2
TRINITY_DN31459_c1_g5_i1	7.67149	2.06363	0.00334406	0.0118859	0	0	31.192	0	0	0	N.A.	N.A.	N.A.
TRINITY_DN25476_c0_g1_i3	7.67084	2.07342	7.55612e-05	0.000408134	9.236	7.22	0	0	0	0	N.A.	N.A.	N.A.
TRINITY_DN28950_c0_g1_i1	7.66821	3.83207	1.82163e-14	5.4398e-13	15.449	27.854	8.463	0.131	0	0	gi|75336839|sp|Q9S7L2.1|MYB98_ARATH	1.58e-21	RecName: Full=Transcription factor MYB98; AltName: Full=Myb-related protein 98; Short=AtMYB98
TRINITY_DN30933_c1_g1_i6	7.66675	5.46049	1.12805e-23	1.57378e-21	47.683	64.41	60.631	0.516	0	0	N.A.	N.A.	N.A.
TRINITY_DN32228_c1_g1_i3	7.66555	5.43664	2.73465e-08	2.86439e-07	35.15	80.003	1.012	0.272	0.127	0	gi|399091|sp|P31414.1|AVP1_ARATH	0	RecName: Full=Pyrophosphate-energized vacuolar membrane proton pump 1; AltName: Full=Pyrophosphate-energized inorganic pyrophosphatase 1; Short=H(+)-PPase 1; AltName: Full=Vacuolar proton pyrophosphatase 1; AltName: Full=Vacuolar proton pyrophosphatase 3
TRINITY_DN31787_c0_g1_i2	7.66539	5.7968	1.00214e-18	6.28026e-17	119.797	33.066	71.354	0	0.307	0.54	gi|135778|sp|P08058.3|THIO_RHOSH	2.98e-07	RecName: Full=Thioredoxin; Short=Trx
TRINITY_DN19254_c0_g1_i1	7.66489	2.06351	5.04971e-08	5.0551e-07	15.059	4.973	18.197	0	0	0	N.A.	N.A.	N.A.
TRINITY_DN24224_c1_g1_i2	7.66292	3.82322	4.36651e-12	8.87887e-11	35.433	6.616	33.523	0.197	0	0	gi|20140995|sp|Q8YTC2.1|Y2800_NOSS1	1.18e-11	RecName: Full=Uncharacterized WD repeat-containing protein alr2800
TRINITY_DN31723_c0_g1_i14	7.66248	4.59373	1.03572e-21	1.05089e-19	62.039	68.095	59.03	0	0.579	0	N.A.	N.A.	N.A.
TRINITY_DN31944_c0_g1_i2	7.66008	5.4957	7.93633e-11	1.30751e-09	15.166	41.188	1.93	0	0.118	0.144	gi|166214992|sp|Q6ZT12.2|UBR3_HUMAN	1.04e-08	RecName: Full=E3 ubiquitin-protein ligase UBR3; AltName: Full=N-recognin-3; AltName: Full=RING-type E3 ubiquitin transferase UBR3; AltName: Full=Ubiquitin-protein ligase E3-alpha-3; AltName: Full=Ubiquitin-protein ligase E3-alpha-III; AltName: Full=Zinc finger protein 650
TRINITY_DN28021_c0_g1_i1	7.65741	2.05886	0.000105461	0.000552363	16.024	6.764	0	0	0	0	gi|585507|sp|Q07192.1|MP2K2_XENLA	1.62e-06	RecName: Full=Dual specificity mitogen-activated protein kinase kinase 2; Short=MAP kinase kinase 2; Short=MAPKK 2; AltName: Full=MAPK-ERK kinase 2
TRINITY_DN32156_c0_g2_i1	7.65678	3.82089	4.6933e-16	1.84569e-14	9.587	9.604	18.809	0.094	0	0	gi|1352399|sp|P49426.1|EXG1_COCCA	3.7e-177	RecName: Full=Glucan 1,3-beta-glucosidase; AltName: Full=1,3-beta-D-glucanohydrolase; AltName: Full=Exo-beta 1,3 glucanase; Flags: Precursor
TRINITY_DN24005_c0_g1_i1	7.65329	2.05711	4.32282e-09	5.28716e-08	10.046	19.721	14.902	0	0	0	N.A.	N.A.	N.A.
TRINITY_DN23030_c0_g1_i1	7.64896	2.05143	4.49108e-09	5.47581e-08	7.295	4.996	9.675	0	0	0	N.A.	N.A.	N.A.
TRINITY_DN27725_c0_g1_i1	7.64566	3.8366	9.50175e-13	2.14897e-11	16.951	72.532	24.883	0	0	0.369	gi|82198786|sp|Q68ES4.1|ER21B_XENLA	1.53e-20	RecName: Full=ER lumen protein-retaining receptor 1-B; AltName: Full=KDEL endoplasmic reticulum protein retention receptor 1-B; Short=KDEL receptor 1-B [Xenopus laevis]
TRINITY_DN30978_c2_g3_i1	7.64499	2.05395	6.91477e-06	4.63015e-05	19.175	30.876	1.389	0	0	0	gi|161784259|sp|P42525.2|ERK1_DICDI	1.32e-51	RecName: Full=Extracellular signal-regulated kinase 1; Short=ERK1; AltName: Full=MAP kinase 1
TRINITY_DN30182_c2_g1_i2	7.64207	2.04405	8.91864e-08	8.51826e-07	7.968	2.03	3.343	0	0	0	gi|74856713|sp|Q54YH4.1|DHKB_DICDI	1.91e-15	RecName: Full=Hybrid signal transduction histidine kinase B
TRINITY_DN1176_c0_g1_i1	7.64018	5.4663	8.44999e-18	4.48762e-16	97.892	94.089	303.541	0.384	0.407	1	gi|74850617|sp|Q54BQ8.1|LYSG4_DICDI	1.84e-22	RecName: Full=Probable GH family 25 lysozyme 4; AltName: Full=1,4-beta-N-acetylmuramidase 4; Flags: Precursor
TRINITY_DN29021_c0_g1_i1	7.63975	3.82499	2.4939e-15	8.68113e-14	11.08	10.722	24.153	0	0	0.153	gi|122146154|sp|Q3SZP5.1|ACOX1_BOVIN	2.1e-136	RecName: Full=Peroxisomal acyl-coenzyme A oxidase 1; Short=AOX; AltName: Full=Palmitoyl-CoA oxidase
TRINITY_DN17795_c0_g1_i1	7.63956	2.04519	3.01724e-08	3.13425e-07	18.823	52.502	57.806	0	0	0	gi|82081166|sp|Q5ZII6.1|KISHA_CHICK	2.06e-23	RecName: Full=Protein kish-A; AltName: Full=Transmembrane protein 167; AltName: Full=Transmembrane protein 167A; Flags: Precursor
TRINITY_DN29861_c2_g1_i10	7.63869	2.04517	8.46118e-05	0.000452191	0	1.916	2.766	0	0	0	N.A.	N.A.	N.A.
TRINITY_DN33907_c0_g1_i1	7.63688	6.50268	7.11478e-21	6.35674e-19	148.608	49.309	104.205	0.347	0.733	0	gi|122203218|sp|Q2QMH1.1|NEK2_ORYSJ	1.02e-63	RecName: Full=Serine/threonine-protein kinase Nek2; AltName: Full=NimA-related protein kinase 2; AltName: Full=OsNek2
TRINITY_DN20240_c0_g1_i1	7.63317	2.0407	1.25064e-06	9.63925e-06	10.465	9.433	1.13	0	0	0	gi|122239408|sp|Q3LXA7.1|RBR3_MAIZE	7.25e-19	RecName: Full=Retinoblastoma-related protein 3; Short=ZmRBR3
TRINITY_DN28524_c0_g1_i5	7.6329	3.79787	6.13582e-13	1.42795e-11	13.693	27.648	6.05	0.112	0	0	gi|74876101|sp|Q75J93.1|CPAS1_DICDI	5.21e-51	RecName: Full=Circularly permutated Ras protein 1; Short=DdiCPRas1
TRINITY_DN30878_c0_g1_i2	7.63187	2.03774	1.7422e-07	1.57651e-06	8.885	29.439	48.248	0	0	0	gi|585958|sp|P38379.1|SC61A_PYRSA	2.65e-52	RecName: Full=Protein transport protein Sec61 subunit alpha [Pyrenomonas salina]
TRINITY_DN32140_c0_g1_i4	7.63142	3.7958	9.11502e-11	1.48844e-09	15.361	99.097	23.965	0.487	0	0	N.A.	N.A.	N.A.
TRINITY_DN31843_c0_g1_i19	7.62865	2.03193	1.16686e-07	1.09098e-06	31.005	11.03	50.72	0	0	0	N.A.	N.A.	N.A.
TRINITY_DN22343_c0_g1_i1	7.62735	3.79368	6.71299e-18	3.60049e-16	21.252	22.983	18.398	0	0.172	0	N.A.	N.A.	N.A.
TRINITY_DN22432_c0_g1_i1	7.62664	2.03039	1.07646e-07	1.01273e-06	6.642	2.988	12.736	0	0	0	gi|82183785|sp|Q6GL75.1|DCC1_XENTR	1.2e-10	RecName: Full=Sister chromatid cohesion protein DCC1
TRINITY_DN23599_c0_g2_i1	7.62612	2.03184	1.81344e-08	1.96293e-07	29.523	14.338	12.241	0	0	0	gi|41688570|sp|Q00859.1|MAPK_FUSSO	2.36e-28	RecName: Full=Mitogen-activated protein kinase; AltName: Full=FsMAPK
TRINITY_DN36377_c0_g2_i1	7.62224	3.78746	5.60401e-15	1.83448e-13	18.365	13.22	6.592	0	0.109	0	gi|1176584|sp|P42840.1|YN60_YEAST	2.38e-11	RecName: Full=Uncharacterized membrane protein YNL320W
TRINITY_DN25835_c0_g1_i3	7.62145	5.56855	9.49437e-05	0.000502708	0.819	60.567	0.165	0	0	0.225	N.A.	N.A.	N.A.
TRINITY_DN30416_c0_g1_i4	7.6204	2.03158	1.72776e-05	0.000106344	9.285	10.516	0.271	0	0	0	gi|116177|sp|P15206.1|CCNB_MARGL	8.15e-71	RecName: Full=G2/mitotic-specific cyclin-B
TRINITY_DN31615_c1_g1_i1	7.61675	2.02556	3.87765e-09	4.78849e-08	87.729	132.984	86.373	0	0	0	N.A.	N.A.	N.A.
TRINITY_DN18812_c0_g1_i1	7.6163	2.02416	2.84084e-09	3.59075e-08	18.511	14.463	12.453	0	0	0	gi|1042851571|sp|F4KEV7.1|FHIT_ARATH	3.21e-32	RecName: Full=Bifunctional bis(5'-adenosyl)-triphosphatase/adenylylsulfatase FHIT; AltName: Full=Fragile histidine triad protein; AltName: Full=Purine nucleoside phosphoramidase FHIT
TRINITY_DN22640_c0_g1_i1	7.61611	2.02273	9.80594e-09	1.1206e-07	16.024	7.973	16.714	0	0	0	N.A.	N.A.	N.A.
TRINITY_DN32253_c1_g1_i17	7.61552	2.01977	3.64314e-07	3.10732e-06	10.992	2.087	10.076	0	0	0	gi|341942205|sp|Q04592.3|PCSK5_MOUSE	3.27e-10	RecName: Full=Proprotein convertase subtilisin/kexin type 5; AltName: Full=Proprotein convertase 5; Short=PC5; AltName: Full=Proprotein convertase 6; Short=PC6; AltName: Full=Subtilisin-like proprotein convertase 6; Short=SPC6; AltName: Full=Subtilisin/kexin-like protease PC5; Flags: Precursor
TRINITY_DN31927_c1_g5_i1	7.61531	3.78033	4.07925e-15	1.36587e-13	52.842	25.219	65.763	0	0.389	0	N.A.	N.A.	N.A.
TRINITY_DN31405_c0_g1_i1	7.61405	5.42216	7.98619e-16	3.02396e-14	34.36	70.479	11.041	0.094	0.199	0.117	gi|547861|sp|P36774.3|LON2_MYXXA	0	RecName: Full=Lon protease 2; AltName: Full=ATP-dependent protease La 2
TRINITY_DN34722_c0_g1_i1	7.61245	2.02684	6.90958e-07	5.57484e-06	2.653	12.41	2.672	0	0	0	gi|549723|sp|P36062.1|AVT3_YEAST	1.22e-27	RecName: Full=Vacuolar amino acid transporter 3
TRINITY_DN24007_c0_g1_i2	7.6115	2.02977	2.47854e-05	0.000148448	10.826	55.114	1.872	0	0	0	N.A.	N.A.	N.A.
TRINITY_DN28694_c0_g1_i1	7.61	5.01869	3.06319e-08	3.17822e-07	38.456	79.204	1.059	0.131	0.271	0	N.A.	N.A.	N.A.
TRINITY_DN29951_c0_g1_i1	7.60959	5.0753	1.15778e-15	4.2757e-14	14.6	63.92	26.861	0	0.118	0.279	gi|61219108|sp|Q9JME5.2|AP3B2_MOUSE	7.36e-30	RecName: Full=AP-3 complex subunit beta-2; AltName: Full=Adaptor protein complex AP-3 subunit beta-2; AltName: Full=Adaptor-related protein complex 3 subunit beta-2; AltName: Full=Beta-3B-adaptin; AltName: Full=Clathrin assembly protein complex 3 beta-2 large chain
TRINITY_DN44689_c0_g1_i1	7.60886	3.77519	5.76652e-15	1.88329e-13	41.919	37.789	16.02	0.253	0	0	N.A.	N.A.	N.A.
TRINITY_DN30904_c0_g1_i1	7.60824	2.01658	4.88434e-09	5.92347e-08	10.026	5.6	7.157	0	0	0	N.A.	N.A.	N.A.
TRINITY_DN32316_c1_g1_i1	7.60729	8.96593	1.13634e-23	1.58221e-21	123.016	38.69	146.227	0.534	0.226	0.441	gi|269849629|sp|Q86WI1.2|PKHL1_HUMAN	1.72e-26	RecName: Full=Fibrocystin-L; AltName: Full=Polycystic kidney and hepatic disease 1-like protein 1; Short=PKHD1-like protein 1; Flags: Precursor
TRINITY_DN25145_c0_g1_i3	7.60685	2.01357	6.55518e-08	6.41603e-07	6.837	2.612	9.216	0	0	0	gi|75324913|sp|Q6WNG7.1|D4FAD_EUGGR	1.56e-37	RecName: Full=Acyl-lipid (7-3)-desaturase; AltName: Full=Acyl-lipid 4-desaturase; AltName: Full=Delta-4 fatty acid desaturase
TRINITY_DN31044_c0_g1_i5	7.60631	2.0165	1.53063e-06	1.16156e-05	11.499	7.825	1.118	0	0	0	N.A.	N.A.	N.A.
TRINITY_DN13961_c0_g1_i1	7.60528	7.68574	5.21624e-34	3.27482e-31	699.238	600.34	963.379	3.375	2.776	2.414	N.A.	N.A.	N.A.
TRINITY_DN32170_c2_g1_i4	7.60091	2.01776	0.000100152	0.000527428	0	2.042	1.106	0	0	0	N.A.	N.A.	N.A.
TRINITY_DN31690_c0_g2_i5	7.59713	3.78947	9.02451e-12	1.74186e-10	56.656	51.841	225.784	0	0	1.432	N.A.	N.A.	N.A.
TRINITY_DN31046_c0_g1_i1	7.59685	5.41971	1.68233e-24	2.6171e-22	226.906	232.263	307.884	1.209	0	1.576	gi|1710786|sp|P50698.1|RST4_AVESA	1.33e-11	RecName: Full=Thaumatin-like pathogenesis-related protein 4; Flags: Precursor
TRINITY_DN26503_c0_g1_i1	7.59608	3.76324	7.17175e-17	3.25763e-15	56.422	33.717	43.022	0	0.371	0	N.A.	N.A.	N.A.
TRINITY_DN27142_c0_g1_i2	7.59592	2.00879	2.88352e-06	2.07698e-05	6.808	6.045	0.553	0	0	0	gi|74739633|sp|O75808.1|CAN15_HUMAN	1.74e-47	RecName: Full=Calpain-15; AltName: Full=Small optic lobes homolog
TRINITY_DN29896_c0_g1_i7	7.59472	2.01024	7.06163e-06	4.7204e-05	30.03	43.72	1.836	0	0	0	N.A.	N.A.	N.A.
TRINITY_DN31394_c1_g1_i11	7.5924	2.0027	8.52476e-09	9.8459e-08	15.79	11.44	23.447	0	0	0	N.A.	N.A.	N.A.
TRINITY_DN21864_c0_g1_i1	7.58935	3.7574	2.02982e-17	1.0101e-15	85.808	80.128	110.62	0.712	0	0	N.A.	N.A.	N.A.
TRINITY_DN31980_c0_g5_i3	7.58921	5.73378	7.37737e-22	7.70788e-20	291.091	276.531	152.383	0.525	0	2.63	gi|75309212|sp|Q9FMH8.1|RD21B_ARATH	3.36e-36	RecName: Full=Probable cysteine protease RD21B; Flags: Precursor
TRINITY_DN32505_c0_g1_i1	7.58883	4.52205	4.13098e-21	3.8594e-19	65.229	59.951	72.354	0	0.633	0	N.A.	N.A.	N.A.
TRINITY_DN28319_c0_g1_i2	7.58633	3.75426	8.37838e-16	3.15716e-14	15.439	33.865	28.214	0.206	0.109	0	N.A.	N.A.	N.A.
TRINITY_DN41659_c0_g1_i1	7.5835	4.53535	2.43928e-16	1.00715e-14	19.75	45.248	13.524	0	0.127	0.153	gi|74854456|sp|Q54QE8.1|Y3913_DICDI	2.55e-18	RecName: Full=Heat shock protein DDB_G0283913
TRINITY_DN23890_c0_g1_i1	7.58273	1.9903	3.03286e-06	2.17541e-05	7.578	1.141	13.96	0	0	0	gi|134035377|sp|Q8WU67.2|ABHD3_HUMAN	4.96e-43	RecName: Full=Phospholipase ABHD3; AltName: Full=Abhydrolase domain-containing protein 3
TRINITY_DN21172_c0_g1_i1	7.58252	7.24834	2.59832e-22	2.86365e-20	272.638	294.621	475.228	1.491	0	2.738	N.A.	N.A.	N.A.
TRINITY_DN31908_c1_g3_i1	7.57953	6.26638	6.00642e-09	7.15711e-08	491.419	546.982	17.173	3.272	0.497	0	N.A.	N.A.	N.A.
TRINITY_DN29274_c0_g2_i5	7.57861	1.99178	4.34055e-09	5.30516e-08	13.81	16.265	21.999	0	0	0	gi|75146195|sp|Q7Y1W9.1|SAP9_ORYSJ	1.8e-22	RecName: Full=Zinc finger A20 and AN1 domain-containing stress-associated protein 9; Short=OsSAP9
TRINITY_DN26633_c0_g1_i2	7.57756	3.74534	3.5047e-16	1.40899e-14	44.562	47.13	80.652	0	0.479	0	N.A.	N.A.	N.A.
TRINITY_DN25835_c0_g1_i2	7.57339	3.80744	6.47886e-05	0.000355186	0.088	20.919	0.353	0	0	0.09	gi|857434950|sp|P22105.4|TENX_HUMAN	1.83e-06	RecName: Full=Tenascin-X; Short=TN-X; AltName: Full=Hexabrachion-like protein; Flags: Precursor
TRINITY_DN20260_c0_g1_i2	7.57276	1.98709	4.1262e-09	5.07049e-08	23.554	33.58	38.207	0	0	0	N.A.	N.A.	N.A.
TRINITY_DN26719_c0_g1_i2	7.57267	1.97928	0.000153179	0.000773151	2.945	0	9.581	0	0	0	gi|122142735|sp|Q27HV0.1|OGT1_PIG	1.33e-26	RecName: Full=UDP-N-acetylglucosamine--peptide N-acetylglucosaminyltransferase 110 kDa subunit; AltName: Full=O-GlcNAc transferase subunit p110; AltName: Full=O-linked N-acetylglucosamine transferase 110 kDa subunit; Short=OGT
TRINITY_DN30443_c0_g1_i1	7.57262	1.97929	0.000129969	0.00066653	2.702	0	6.851	0	0	0	gi|338817932|sp|P0C0F7.2|RPFC_XANC8	9.59e-34	RecName: Full=Sensory/regulatory protein RpfC
TRINITY_DN29943_c0_g1_i4	7.57256	5.36819	7.85652e-24	1.11153e-21	106.777	83.584	132.078	0.684	0.389	0	N.A.	N.A.	N.A.
TRINITY_DN22712_c0_g1_i1	7.56956	3.75724	2.68867e-16	1.10364e-14	20.238	39.351	26.684	0	0	0.297	gi|52840167|sp|Q8LG76.2|COL6_ARATH	7.55e-06	RecName: Full=Zinc finger protein CONSTANS-LIKE 6
TRINITY_DN2752_c0_g1_i2	7.56878	1.98395	8.36853e-09	9.68933e-08	5.384	9.627	10.464	0	0	0	gi|1352393|sp|P18773.2|EST_ACILW	1.72e-25	RecName: Full=Esterase
TRINITY_DN22645_c0_g1_i1	7.56778	1.99009	3.16351e-06	2.26082e-05	4.447	19.596	2.225	0	0	0	gi|75057836|sp|Q5E9T4.1|TPK1_BOVIN	1.68e-16	RecName: Full=Thiamin pyrophosphokinase 1; AltName: Full=Thiamine pyrophosphokinase 1
TRINITY_DN31249_c0_g1_i1	7.56627	1.98085	3.49406e-09	4.34687e-08	21.076	15.798	22.329	0	0	0	N.A.	N.A.	N.A.
TRINITY_DN15962_c0_g1_i1	7.56467	1.97931	6.63088e-08	6.48832e-07	17.009	8.657	5.273	0	0	0	gi|75151923|sp|Q8H1D9.1|TYDP1_ARATH	4.36e-07	RecName: Full=Tyrosyl-DNA phosphodiesterase 1; Short=AtTDP; Short=Tyr-DNA phosphodiesterase 1
TRINITY_DN30040_c0_g1_i1	7.56263	5.91614	1.62096e-27	4.01909e-25	80.405	90.417	116.506	0.328	0.344	0.423	gi|81889847|sp|Q5XI50.1|MARH7_RAT	4.11e-07	RecName: Full=E3 ubiquitin-protein ligase MARCH7; AltName: Full=Membrane-associated RING finger protein 7; AltName: Full=Membrane-associated RING-CH protein VII; Short=MARCH-VII; AltName: Full=RING-type E3 ubiquitin transferase MARCH7
TRINITY_DN31362_c0_g1_i6	7.56233	1.97769	3.64583e-09	4.52607e-08	19.243	18.512	24.907	0	0	0	N.A.	N.A.	N.A.
TRINITY_DN31425_c0_g1_i4	7.56155	3.73052	5.03484e-17	2.35389e-15	16.258	13.984	20.963	0	0.145	0	N.A.	N.A.	N.A.
TRINITY_DN22148_c0_g1_i1	7.56037	1.97613	2.93472e-09	3.69877e-08	17.048	14.189	15.219	0	0	0	N.A.	N.A.	N.A.
TRINITY_DN29188_c1_g3_i1	7.55649	3.72595	1.0934e-16	4.84145e-15	22.578	30.34	38.196	0.244	0.127	0	gi|122222419|sp|Q0JI49.1|CIPKB_ORYSJ	1.84e-28	RecName: Full=CBL-interacting protein kinase 11; AltName: Full=OsCIPK11
TRINITY_DN37127_c0_g1_i1	7.55646	5.65712	9.73603e-26	1.83045e-23	116.501	127.601	81.017	0.675	0.235	0.288	gi|75323579|sp|Q6H7U5.1|CIPKQ_ORYSJ	3.98e-26	RecName: Full=CBL-interacting protein kinase 26; AltName: Full=OsCIPK26
TRINITY_DN27428_c2_g1_i1	7.55533	3.72398	2.22261e-15	7.8298e-14	17.809	17.999	36.018	0.197	0	0	N.A.	N.A.	N.A.
TRINITY_DN30502_c1_g3_i1	7.55459	4.51988	2.80196e-07	2.4426e-06	35.794	64.342	0.424	0.15	0	0.198	gi|259016266|sp|Q61YG1.2|LMLN_CAEBR	5.32e-26	RecName: Full=Leishmanolysin-like peptidase
TRINITY_DN32140_c0_g2_i1	7.55313	3.74246	3.04093e-15	1.04101e-13	9.851	16.904	24.318	0	0	0.18	gi|21542167|sp|Q51330.3|OXLT_OXAFO	2.82e-08	RecName: Full=Oxalate:formate antiporter; Short=OFA; AltName: Full=Oxalate:formate antiport protein; AltName: Full=Oxalate:formate exchange protein
TRINITY_DN18726_c0_g1_i1	7.55263	7.83874	1.73292e-28	4.95326e-26	315.025	119.468	242.981	0.928	0.76	1.054	N.A.	N.A.	N.A.
TRINITY_DN30497_c0_g1_i8	7.55153	5.36147	1.26886e-21	1.26195e-19	135.334	103.34	222.3	1.162	0	0.495	N.A.	N.A.	N.A.
TRINITY_DN29274_c0_g2_i8	7.54993	1.96663	6.16138e-09	7.31944e-08	17.604	12.205	21.293	0	0	0	gi|75146195|sp|Q7Y1W9.1|SAP9_ORYSJ	1.71e-22	RecName: Full=Zinc finger A20 and AN1 domain-containing stress-associated protein 9; Short=OsSAP9
TRINITY_DN9266_c0_g1_i1	7.54923	1.97298	0.000101701	0.000534622	9.012	14.452	0	0	0	0	N.A.	N.A.	N.A.
TRINITY_DN31460_c0_g1_i2	7.54651	4.49656	1.01902e-20	8.88324e-19	21.418	20.702	30.121	0	0.172	0.189	gi|75041054|sp|Q5R539.1|SRRT_PONAB	1.59e-15	RecName: Full=Serrate RNA effector molecule homolog; AltName: Full=Arsenite-resistance protein 2
TRINITY_DN11602_c0_g1_i2	7.54648	1.96665	3.12528e-08	3.24025e-07	15.468	29.633	11.241	0	0	0	N.A.	N.A.	N.A.
TRINITY_DN3356_c0_g1_i1	7.54631	1.96185	7.12647e-08	6.92794e-07	11.528	4.232	14.184	0	0	0	N.A.	N.A.	N.A.
TRINITY_DN30242_c0_g1_i1	7.54501	3.74029	2.16752e-11	3.91295e-10	48.775	10.938	11.712	0	0	0.369	N.A.	N.A.	N.A.
TRINITY_DN32062_c0_g1_i1	7.54452	4.51058	6.29923e-20	4.80401e-18	39.149	34.139	30.521	0	0	0.459	N.A.	N.A.	N.A.
TRINITY_DN27130_c0_g1_i2	7.5444	1.96349	1.69414e-08	1.84259e-07	7.637	7.904	3.531	0	0	0	gi|115745|sp|P05434.1|CATR_CHLRE	2.22e-08	RecName: Full=Caltractin; AltName: Full=20 kDa calcium-binding protein; AltName: Full=Centrin
TRINITY_DN14392_c0_g1_i1	7.54421	1.96024	7.34016e-08	7.12582e-07	38.769	18.25	62.078	0	0	0	N.A.	N.A.	N.A.
TRINITY_DN26551_c0_g1_i1	7.54256	1.96664	1.02855e-06	8.04787e-06	3.716	24.067	8.251	0	0	0	N.A.	N.A.	N.A.
TRINITY_DN41601_c0_g1_i1	7.53889	5.32936	7.04863e-17	3.20585e-15	26.402	48.157	11.064	0.225	0.081	0	gi|75249790|sp|Q94AP0.1|ALN_ARATH	2.25e-30	RecName: Full=Allantoinase; Short=AtALN
TRINITY_DN31429_c0_g1_i6	7.53841	3.70042	1.33861e-06	1.02554e-05	52.657	69.897	0.471	0.337	0	0	N.A.	N.A.	N.A.
TRINITY_DN28003_c0_g1_i3	7.53625	6.27425	1.2536e-23	1.72838e-21	223.99	307.475	600.032	1.762	0.913	1.315	gi|122196004|sp|Q25AG5.1|ERG3_ORYSI	3.11e-08	RecName: Full=Elicitor-responsive protein 3; AltName: Full=16 kDa phloem protein; AltName: Full=RPP16
TRINITY_DN22560_c0_g1_i1	7.53593	1.95548	6.97613e-09	8.2069e-08	7.081	9.764	12.147	0	0	0	N.A.	N.A.	N.A.
TRINITY_DN14342_c0_g1_i1	7.53383	1.95224	6.6363e-08	6.49272e-07	7.793	7.961	20.422	0	0	0	gi|21264427|sp|P30711.4|GSTT1_HUMAN	1.92e-26	RecName: Full=Glutathione S-transferase theta-1; AltName: Full=GST class-theta-1; AltName: Full=Glutathione transferase T1-1
TRINITY_DN44976_c0_g1_i1	7.53369	1.96033	1.91995e-06	1.42995e-05	3.579	22.607	4.955	0	0	0	N.A.	N.A.	N.A.
TRINITY_DN30889_c0_g2_i1	7.5333	6.46532	4.89215e-26	9.71768e-24	80.882	81.349	140.942	0.234	0.253	0.766	gi|730090|sp|Q08759.1|MYB_XENLA	1.63e-47	RecName: Full=Transcriptional activator Myb
TRINITY_DN24508_c0_g1_i1	7.53322	5.34338	2.5852e-22	2.85815e-20	97.219	117.244	52.003	0.225	0.479	0.297	gi|3023956|sp|Q00808.1|HETE1_PODAS	1.03e-29	RecName: Full=Vegetative incompatibility protein HET-E-1
TRINITY_DN42626_c0_g1_i1	7.53307	5.34365	4.36381e-26	8.82706e-24	251.854	227.883	230.269	1.191	0.633	0.775	N.A.	N.A.	N.A.
TRINITY_DN20692_c0_g1_i1	7.53193	1.95232	1.0619e-08	1.20296e-07	21.067	18.341	11.006	0	0	0	N.A.	N.A.	N.A.
TRINITY_DN31863_c0_g2_i3	7.52929	1.94906	6.69824e-09	7.90379e-08	7.373	5.133	8.451	0	0	0	N.A.	N.A.	N.A.
TRINITY_DN31421_c0_g1_i5	7.52907	1.95717	3.22898e-06	2.3041e-05	2.721	16.847	2.978	0	0	0	gi|75321971|sp|Q5Z859.1|MPK4_ORYSJ	1.89e-113	RecName: Full=Mitogen-activated protein kinase 4; Short=MAP kinase 4; AltName: Full=Multiple stress-responsive MAP kinase 3; AltName: Full=OsMAP2; AltName: Full=OsMSRMK3
TRINITY_DN32298_c2_g2_i7	7.52816	1.94751	2.10388e-06	1.55458e-05	11.743	4.677	1.165	0	0	0	gi|75334433|sp|Q9FWX7.1|AB11B_ARATH	1.54e-09	RecName: Full=ABC transporter B family member 11; Short=ABC transporter ABCB.11; Short=AtABCB11; AltName: Full=Multidrug resistance protein 8; AltName: Full=P-glycoprotein 11
TRINITY_DN31525_c0_g1_i1	7.52745	1.94744	2.32385e-08	2.46235e-07	4.555	5.133	10.005	0	0	0	N.A.	N.A.	N.A.
TRINITY_DN29933_c0_g1_i1	7.5273	1.95073	1.88735e-07	1.69813e-06	1.141	4.893	3.472	0	0	0	N.A.	N.A.	N.A.
TRINITY_DN33228_c0_g1_i1	7.5259	1.9475	6.28342e-09	7.45057e-08	23.105	38.005	33.24	0	0	0	gi|8134408|sp|Q9Z1P1.3|DPM2_CRIGR	2.63e-07	RecName: Full=Dolichol phosphate-mannose biosynthesis regulatory protein; AltName: Full=Dolichol-phosphate mannose synthase subunit 2; Short=DPM synthase subunit 2
TRINITY_DN30965_c1_g2_i3	7.52501	4.97439	3.0083e-09	3.78677e-08	77.586	390.455	11.771	0.525	0.552	0.676	N.A.	N.A.	N.A.
TRINITY_DN31286_c0_g3_i2	7.52413	1.94431	0.000145233	0.000737386	15.546	6.205	0	0	0	0	N.A.	N.A.	N.A.
TRINITY_DN35031_c0_g1_i1	7.52404	3.69506	3.02218e-15	1.0356e-13	31.532	64.867	32.252	0.356	0	0	gi|30581062|sp|Q01317.2|NUC2_NEUCR	3.8e-07	RecName: Full=Ankyrin repeat protein nuc-2; AltName: Full=Nuclease 2
TRINITY_DN29249_c0_g1_i3	7.52347	1.94256	8.49407e-08	8.14817e-07	5.832	2.806	9.369	0	0	0	gi|74850828|sp|Q54CH1.1|ADCA_DICDI	2.97e-09	RecName: Full=Arrestin domain-containing protein A
TRINITY_DN23934_c0_g1_i1	7.52346	1.94757	9.25291e-08	8.80522e-07	5.881	11.224	3.143	0	0	0	N.A.	N.A.	N.A.
TRINITY_DN35330_c0_g1_i1	7.52268	7.40191	7.83504e-23	9.68227e-21	327.772	370.449	1092.93	2.165	2.297	2.802	gi|2499469|sp|Q61171.3|PRDX2_MOUSE	1.54e-81	RecName: Full=Peroxiredoxin-2; AltName: Full=Thiol-specific antioxidant protein; Short=TSA; AltName: Full=Thioredoxin peroxidase 1; AltName: Full=Thioredoxin-dependent peroxide reductase 1
TRINITY_DN33977_c0_g1_i1	7.51945	6.2269	6.43006e-20	4.87866e-18	215.485	197.463	91.116	0.234	1.718	0	gi|55976213|sp|O22932.1|CIPKB_ARATH	2.33e-26	RecName: Full=CBL-interacting serine/threonine-protein kinase 11; AltName: Full=SNF1-related kinase 3.22; AltName: Full=SOS2-like protein kinase PKS5; AltName: Full=SOS3-interacting protein 4
TRINITY_DN30179_c1_g7_i1	7.51893	1.93602	3.60816e-06	2.54983e-05	4.048	1.072	11.229	0	0	0	N.A.	N.A.	N.A.
TRINITY_DN1532_c0_g1_i1	7.51871	3.68906	3.0945e-15	1.05678e-13	36.633	23.976	16.02	0	0.226	0	gi|353558903|sp|Q0II91.2|DJC21_BOVIN	1.7e-27	RecName: Full=DnaJ homolog subfamily C member 21
TRINITY_DN28613_c0_g3_i1	7.51486	1.93611	3.39919e-08	3.50255e-07	5.072	3.81	9.287	0	0	0	N.A.	N.A.	N.A.
TRINITY_DN24484_c0_g1_i1	7.51389	4.43593	1.14566e-08	1.28706e-07	46.805	40.743	1.613	0	0.307	0	N.A.	N.A.	N.A.
TRINITY_DN28580_c1_g1_i4	7.5134	1.93788	2.42658e-08	2.56232e-07	5.306	12.091	7.557	0	0	0	gi|75337443|sp|Q9SN43.1|CIPKC_ARATH	1.95e-24	RecName: Full=CBL-interacting serine/threonine-protein kinase 12; AltName: Full=SNF1-related kinase 3.9; AltName: Full=SOS2-like protein kinase PKS8
TRINITY_DN30751_c1_g1_i2	7.51312	1.93448	1.76381e-07	1.59433e-06	1.258	1.608	4.379	0	0	0	gi|134047803|sp|O94953.4|KDM4B_HUMAN	2.71e-07	RecName: Full=Lysine-specific demethylase 4B; AltName: Full=JmjC domain-containing histone demethylation protein 3B; AltName: Full=Jumonji domain-containing protein 2B
TRINITY_DN30625_c1_g1_i9	7.50505	1.93804	1.47745e-05	9.21798e-05	2.321	10.015	0.565	0	0	0	gi|172045959|sp|Q5XI57.2|TTL10_RAT	1.62e-20	RecName: Full=Protein polyglycylase TTLL10; AltName: Full=Tubulin--tyrosine ligase-like protein 10
TRINITY_DN34675_c0_g1_i1	7.5033	1.92464	1.67949e-06	1.26475e-05	5.306	6.387	28.556	0	0	0	gi|1731429|sp|P47979.1|ZFS1_SCHPO	6.4e-13	RecName: Full=Zinc finger protein zfs1; AltName: Full=Multicopy suppressor of overexpressed cyr1 protein 4
TRINITY_DN30773_c0_g1_i4	7.5022	1.92641	5.42279e-09	6.52046e-08	18.121	17.497	23.718	0	0	0	N.A.	N.A.	N.A.
TRINITY_DN23184_c0_g1_i1	7.49608	1.92152	1.55177e-08	1.70037e-07	6.603	9.923	13.301	0	0	0	N.A.	N.A.	N.A.
TRINITY_DN29721_c0_g1_i1	7.4956	4.4287	3.29655e-16	1.33217e-14	63.424	26.314	21.623	0.187	0.19	0	N.A.	N.A.	N.A.
TRINITY_DN31859_c0_g5_i2	7.4955	1.92665	0.000112169	0.000584148	48.336	68.631	0	0	0	0	N.A.	N.A.	N.A.
TRINITY_DN39833_c0_g1_i1	7.49428	1.9182	3.16294e-07	2.72785e-06	23.651	8.121	6.25	0	0	0	N.A.	N.A.	N.A.
TRINITY_DN39491_c0_g1_i1	7.49406	7.22529	2.34729e-22	2.62819e-20	97.58	345.64	160.716	0.834	0.443	1.252	gi|74610356|sp|Q6FUF3.1|GUAA_CANGA	0	RecName: Full=GMP synthase [glutamine-hydrolyzing]; AltName: Full=GMP synthetase; AltName: Full=Glutamine amidotransferase
TRINITY_DN6475_c0_g1_i1	7.49406	1.91991	4.56213e-09	5.55956e-08	7.1	7.927	7.816	0	0	0	N.A.	N.A.	N.A.
TRINITY_DN31525_c0_g4_i2	7.49376	3.66395	5.44898e-09	6.54725e-08	6.3	33.317	3.025	0.122	0	0	N.A.	N.A.	N.A.
TRINITY_DN31511_c0_g2_i2	7.49252	3.70742	1.50055e-07	1.37408e-06	55.027	129.14	2.872	0	0	0.658	gi|59799576|sp|P69149.2|H31_TETPY	2.37e-70	RecName: Full=Histone H3; AltName: Full=H3S; AltName: Full=Major histone H3; Contains: RecName: Full=H3F
TRINITY_DN4148_c0_g1_i2	7.48999	1.9184	5.10366e-08	5.1062e-07	4.106	11.771	7.215	0	0	0	gi|374095453|sp|O65278.2|ULP1B_ARATH	5.17e-07	PUTATIVE PSEUDOGENE: RecName: Full=Putative ubiquitin-like-specific protease 1B
TRINITY_DN24535_c0_g1_i1	7.48854	5.64141	8.566e-18	4.53895e-16	121.475	56.016	184.881	0	0.262	1.297	N.A.	N.A.	N.A.
TRINITY_DN31511_c0_g1_i11	7.48569	1.90983	2.3743e-07	2.0955e-06	51.623	23.531	101.475	0	0	0	gi|59799576|sp|P69149.2|H31_TETPY	4e-39	RecName: Full=Histone H3; AltName: Full=H3S; AltName: Full=Major histone H3; Contains: RecName: Full=H3F
TRINITY_DN31881_c1_g1_i11	7.48568	7.38876	3.13089e-31	1.35894e-28	2466.53	2237.89	2290.42	8.034	4.911	16.611	N.A.	N.A.	N.A.
TRINITY_DN31744_c2_g1_i1	7.48172	4.92831	2.48902e-19	1.70249e-17	100.418	256.878	220.134	1.294	0	0.838	gi|585960|sp|P38389.1|SC61B_ARATH	2.84e-08	RecName: Full=Protein transport protein Sec61 subunit beta
TRINITY_DN25682_c0_g1_i1	7.48089	1.90835	5.79988e-09	6.93216e-08	10.026	9.467	12.5	0	0	0	N.A.	N.A.	N.A.
TRINITY_DN41643_c0_g1_i1	7.47893	1.91028	1.64739e-07	1.49717e-06	6.856	15.649	4.461	0	0	0	gi|158517733|sp|P0C582.1|M2OM_NEUCR	6.3e-75	RecName: Full=Putative mitochondrial 2-oxoglutarate/malate carrier protein; Short=OGCP; AltName: Full=Mitochondrial carrier 33
TRINITY_DN30889_c0_g1_i1	7.47777	4.43249	1.91154e-16	8.08722e-15	19.292	35.177	10.77	0	0.109	0.135	gi|75329125|sp|Q8H1P9.1|MB3R3_ARATH	1.89e-51	RecName: Full=Transcription factor MYB3R-3; AltName: Full=Myb-related protein 3R-3
TRINITY_DN25182_c0_g1_i1	7.47636	3.67688	4.49011e-11	7.72692e-10	20.013	15.353	2.99	0	0	0.144	gi|172045959|sp|Q5XI57.2|TTL10_RAT	1.23e-59	RecName: Full=Protein polyglycylase TTLL10; AltName: Full=Tubulin--tyrosine ligase-like protein 10
TRINITY_DN28500_c0_g4_i3	7.47557	1.90691	0.000112578	0.000585888	8.105	6.901	0	0	0	0	gi|74847567|sp|Q6B9X6.1|VWKA_DICDI	1.38e-25	RecName: Full=Alpha-protein kinase vwkA; AltName: Full=von Willebrand factor A alpha-kinase; Short=vWF kinase
TRINITY_DN25109_c0_g1_i2	7.47473	1.90345	1.62316e-08	1.7706e-07	7.988	6.216	4.12	0	0	0	N.A.	N.A.	N.A.
TRINITY_DN31065_c0_g1_i6	7.47264	1.90178	7.21171e-09	8.45434e-08	4.76	6.022	6.38	0	0	0	N.A.	N.A.	N.A.
TRINITY_DN30878_c0_g1_i3	7.47202	8.62508	9.62896e-21	8.45268e-19	221.464	982.765	633.131	2.559	1.176	4.117	gi|74897245|sp|Q54XK2.1|SC61A_DICDI	0	RecName: Full=Protein transport protein Sec61 subunit alpha; AltName: Full=Secretory 61 complex subunit alpha
TRINITY_DN17738_c0_g1_i1	7.47058	1.90014	6.18781e-09	7.34587e-08	4.73	6.057	5.744	0	0	0	N.A.	N.A.	N.A.
TRINITY_DN27428_c1_g1_i1	7.46923	6.77821	3.56277e-28	9.70993e-26	274.296	154.268	213.92	1.219	0.425	1.045	N.A.	N.A.	N.A.
TRINITY_DN32099_c1_g1_i1	7.46708	1.90378	0.00012687	0.00065235	4.789	8.6	0	0	0	0.018	N.A.	N.A.	N.A.
TRINITY_DN22108_c0_g1_i2	7.46674	5.25618	8.0426e-16	3.04204e-14	203.225	45.123	184.552	0.394	1.248	0	N.A.	N.A.	N.A.
TRINITY_DN14296_c0_g1_i1	7.46658	1.89317	5.91842e-07	4.83562e-06	6.593	3.148	15.985	0	0	0	N.A.	N.A.	N.A.
TRINITY_DN31132_c0_g1_i12	7.46346	1.89338	7.52717e-09	8.78899e-08	6.593	4.859	5.991	0	0	0	N.A.	N.A.	N.A.
TRINITY_DN23278_c1_g1_i2	7.46223	1.89356	9.11319e-09	1.04671e-07	6.261	9.136	6.168	0	0	0	N.A.	N.A.	N.A.
TRINITY_DN17560_c0_g1_i1	7.46159	1.8917	7.57381e-08	7.32837e-07	11.021	17.383	32.558	0	0	0	N.A.	N.A.	N.A.
TRINITY_DN14169_c0_g1_i1	7.46086	4.39822	8.28058e-20	6.1354e-18	45.391	56.997	37.784	0.469	0	0	gi|74996816|sp|Q54MV2.1|MRKB_DICDI	5.81e-18	RecName: Full=Probable serine/threonine-protein kinase MARK-B
TRINITY_DN30337_c0_g1_i1	7.46007	1.89192	1.30721e-08	1.45253e-07	6.496	8.806	5.05	0	0	0	gi|75333375|sp|Q9C5M0.1|DTC_ARATH	7.92e-80	RecName: Full=Mitochondrial dicarboxylate/tricarboxylate transporter DTC; AltName: Full=Dicarboxylate/tricarboxylate carrier
TRINITY_DN10707_c0_g1_i1	7.45955	3.655	3.08722e-13	7.57161e-12	64.058	20.143	64.609	0	0	0.54	gi|121698562|sp|Q3IUS0.1|MSRA_NATPD	4.93e-64	RecName: Full=Peptide methionine sulfoxide reductase MsrA; Short=Protein-methionine-S-oxide reductase; AltName: Full=Peptide-methionine (S)-S-oxide reductase; Short=Peptide Met(O) reductase
TRINITY_DN26729_c0_g1_i1	7.45938	4.41591	3.95086e-13	9.54655e-12	98.126	24.215	22.317	0	0.253	0.306	gi|5915870|sp|Q50940.2|CAH_NEIGO	1.73e-21	RecName: Full=Carbonic anhydrase; AltName: Full=Carbonate dehydratase; Flags: Precursor
TRINITY_DN30448_c1_g2_i15	7.45932	1.89194	6.03629e-07	4.92392e-06	6.837	6.422	1.389	0	0	0	N.A.	N.A.	N.A.
TRINITY_DN22614_c0_g1_i2	7.45925	5.5334	4.79883e-13	1.13958e-11	353.959	139.942	43.339	0.403	1.691	0	N.A.	N.A.	N.A.
TRINITY_DN31900_c1_g2_i1	7.45849	3.62567	6.82017e-07	5.50839e-06	27.016	55.035	0.671	0	0.253	0	N.A.	N.A.	N.A.
TRINITY_DN31932_c1_g5_i10	7.45615	6.37734	5.88669e-25	9.95006e-23	540.429	620.939	371.175	0	3.129	3.486	N.A.	N.A.	N.A.
TRINITY_DN45072_c0_g1_i1	7.4551	1.88675	1.12257e-08	1.26374e-07	14.015	17.851	22.529	0	0	0	gi|122146098|sp|Q32L67.1|GLRX2_BOVIN	1.64e-17	RecName: Full=Glutaredoxin-2, mitochondrial; Flags: Precursor
TRINITY_DN32072_c0_g1_i22	7.45156	7.46597	3.0124e-10	4.50579e-09	143.712	380.737	248.219	0	3.4	0	N.A.	N.A.	N.A.
TRINITY_DN28273_c0_g1_i3	7.45125	1.8853	4.35327e-08	4.40496e-07	4.233	10.596	6.627	0	0	0	gi|22095456|sp|Q9JI39.1|ABCBA_MOUSE	1.93e-76	RecName: Full=ATP-binding cassette sub-family B member 10, mitochondrial; AltName: Full=ABC-mitochondrial erythroid protein; Short=ABC-me protein; AltName: Full=ATP-binding cassette transporter 10; Short=ABC transporter 10 protein; Flags: Precursor
TRINITY_DN23594_c0_g2_i1	7.45069	4.38239	3.79247e-12	7.79273e-11	23.798	78.086	12.618	0	0.407	0	N.A.	N.A.	N.A.
TRINITY_DN7178_c0_g1_i1	7.45068	1.88349	1.15163e-05	7.35816e-05	10.914	6.399	0.553	0	0	0	N.A.	N.A.	N.A.
TRINITY_DN24603_c0_g2_i1	7.45034	1.88158	2.98103e-08	3.10305e-07	16.083	7.482	10.452	0	0	0	gi|62900604|sp|P92958.1|KIN11_ARATH	3.06e-21	RecName: Full=SNF1-related protein kinase catalytic subunit alpha KIN11; Short=AKIN11; AltName: Full=AKIN alpha-1; Short=AKINalpha1
TRINITY_DN30625_c1_g1_i8	7.44826	1.88183	0.000131925	0.000675525	7.637	4.551	0	0	0	0	gi|172045959|sp|Q5XI57.2|TTL10_RAT	2.77e-21	RecName: Full=Protein polyglycylase TTLL10; AltName: Full=Tubulin--tyrosine ligase-like protein 10
TRINITY_DN31977_c0_g1_i4	7.44588	3.61944	1.46026e-14	4.43151e-13	12.533	5.178	10.794	0.122	0	0	gi|353526321|sp|P41413.3|PCSK5_RAT	1.14e-11	RecName: Full=Proprotein convertase subtilisin/kexin type 5; AltName: Full=Proprotein convertase 5; Short=PC5; AltName: Full=Proprotein convertase 6; Short=PC6; AltName: Full=Subtilisin/kexin-like protease PC5; Short=rPC5; Flags: Precursor
TRINITY_DN23730_c0_g1_i1	7.44458	4.40196	1.41183e-14	4.29938e-13	21.71	58.913	14.513	0	0.172	0.207	gi|81873732|sp|Q8BGT5.1|ALAT2_MOUSE	3.48e-126	RecName: Full=Alanine aminotransferase 2; Short=ALT2; AltName: Full=Glutamate pyruvate transaminase 2; Short=GPT 2; AltName: Full=Glutamic--alanine transaminase 2; AltName: Full=Glutamic--pyruvic transaminase 2
TRINITY_DN25737_c0_g1_i6	7.44424	1.87466	2.1976e-07	1.95353e-06	104.368	33.044	122.697	0	0	0	gi|1175932|sp|P43573.1|BUD27_YEAST	7.15e-06	RecName: Full=Bud site selection protein 27
TRINITY_DN14159_c0_g1_i1	7.44335	3.63667	3.1396e-16	1.27313e-14	58.158	80.368	50.39	0	0	0.694	N.A.	N.A.	N.A.
TRINITY_DN18697_c0_g1_i1	7.44248	1.88037	2.54237e-05	0.000151948	7.637	9.25	0.259	0	0	0	N.A.	N.A.	N.A.
TRINITY_DN30806_c0_g3_i2	7.44245	1.87295	7.30553e-07	5.87006e-06	4.213	2.635	12.771	0	0	0	gi|302595585|sp|P0CH36.1|ADHC1_MYCS2	2.1e-78	RecName: Full=NADP-dependent alcohol dehydrogenase C 1; Short=Ms-ADHC 1
TRINITY_DN27137_c0_g1_i3	7.44186	1.87299	1.44037e-07	1.32461e-06	13.976	4.197	11.959	0	0	0	gi|122055967|sp|Q683C9.2|AUR2_ARATH	4.54e-40	RecName: Full=Serine/threonine-protein kinase Aurora-2; Short=AtAur2; AltName: Full=Aurora-like kinase 2
TRINITY_DN7380_c0_g1_i1	7.44151	3.61663	2.008e-16	8.45972e-15	25.465	17.885	22.6	0.197	0	0	gi|75329125|sp|Q8H1P9.1|MB3R3_ARATH	2.16e-19	RecName: Full=Transcription factor MYB3R-3; AltName: Full=Myb-related protein 3R-3
TRINITY_DN32076_c0_g1_i1	7.44046	7.67429	3.50505e-12	7.23387e-11	79.839	90.793	580.692	1.781	0.136	1.315	gi|2506275|sp|P29185.2|CH61_MAIZE	0	RecName: Full=Chaperonin CPN60-1, mitochondrial; AltName: Full=HSP60-1; Flags: Precursor
TRINITY_DN20163_c0_g1_i1	7.43979	1.87703	1.90281e-07	1.71073e-06	4.106	8.441	2.295	0	0	0	gi|122134034|sp|Q1JQC1.1|MFSD1_BOVIN	8.24e-35	RecName: Full=Major facilitator superfamily domain-containing protein 1
TRINITY_DN34050_c0_g2_i1	7.43972	1.87129	1.86665e-07	1.68229e-06	10.797	5.635	20.622	0	0	0	N.A.	N.A.	N.A.
TRINITY_DN31894_c2_g2_i1	7.43968	1.8732	1.12928e-07	1.05818e-06	2.624	4.357	8.063	0	0	0	gi|75334433|sp|Q9FWX7.1|AB11B_ARATH	2.42e-87	RecName: Full=ABC transporter B family member 11; Short=ABC transporter ABCB.11; Short=AtABCB11; AltName: Full=Multidrug resistance protein 8; AltName: Full=P-glycoprotein 11
TRINITY_DN25212_c0_g1_i1	7.43733	1.87156	6.98195e-09	8.21101e-08	15.293	12.581	13.677	0	0	0	N.A.	N.A.	N.A.
TRINITY_DN25565_c0_g1_i2	7.43684	1.87892	1.84461e-05	0.000113051	11.684	32.553	1.648	0	0	0	N.A.	N.A.	N.A.
TRINITY_DN32072_c0_g1_i21	7.43539	8.14536	2.90668e-34	1.96522e-31	1330.52	1884.06	1371.87	6.065	4.395	9.008	N.A.	N.A.	N.A.
TRINITY_DN17696_c0_g1_i2	7.43485	1.88078	5.79663e-05	0.000321468	4.252	28.31	1.271	0	0	0	N.A.	N.A.	N.A.
TRINITY_DN28645_c0_g1_i1	7.43472	4.37261	2.2649e-19	1.5644e-17	26.919	42.248	24.565	0.159	0.172	0	N.A.	N.A.	N.A.
TRINITY_DN32072_c0_g1_i15	7.43461	5.29298	4.34656e-21	4.03736e-19	581.314	800.666	602.656	0	0	8.765	N.A.	N.A.	N.A.
TRINITY_DN17636_c0_g1_i1	7.43315	1.86823	8.26786e-08	7.95177e-07	51.574	34.903	18.127	0	0	0	N.A.	N.A.	N.A.
TRINITY_DN35374_c0_g1_i1	7.4331	1.86821	7.25705e-09	8.50182e-08	37.481	38.644	40.208	0	0	0	N.A.	N.A.	N.A.
TRINITY_DN45063_c0_g1_i1	7.43214	3.60648	1.45399e-14	4.4144e-13	18.375	10.973	26.731	0.169	0	0	N.A.	N.A.	N.A.
TRINITY_DN31901_c0_g1_i3	7.43069	1.86457	1.20062e-07	1.11921e-06	7.5	6.673	18.197	0.094	0	0	N.A.	N.A.	N.A.
TRINITY_DN30416_c0_g1_i5	7.4301	1.86849	4.33147e-06	3.01441e-05	7.9	8.463	0.8	0	0	0	gi|116177|sp|P15206.1|CCNB_MARGL	8.21e-64	RecName: Full=G2/mitotic-specific cyclin-B
TRINITY_DN29896_c0_g1_i1	7.42929	4.39369	5.62199e-09	6.73785e-08	197.354	258.817	8.593	0	0.814	0.982	N.A.	N.A.	N.A.
TRINITY_DN25493_c0_g1_i1	7.42427	1.85951	4.53038e-07	3.7887e-06	3.735	6.73	16.279	0	0	0	N.A.	N.A.	N.A.
TRINITY_DN13602_c0_g1_i1	7.42322	1.85584	6.90853e-06	4.62642e-05	3.54	4.106	24.966	0	0	0	N.A.	N.A.	N.A.
TRINITY_DN19678_c1_g1_i2	7.42209	1.85984	1.37477e-07	1.26943e-06	47.361	42.75	15.278	0	0	0	N.A.	N.A.	N.A.
TRINITY_DN36591_c0_g1_i1	7.41741	3.61117	9.42574e-17	4.21342e-15	14.688	17.007	16.926	0	0	0.189	gi|122145282|sp|Q0IID2.1|TLDC2_BOVIN	3.83e-28	RecName: Full=TLD domain-containing protein 2; AltName: Full=TBC/LysM-associated domain-containing protein 2
TRINITY_DN12666_c0_g1_i1	7.4129	1.8511	9.22508e-09	1.05861e-07	8.856	9.182	10.252	0	0	0	N.A.	N.A.	N.A.
TRINITY_DN31352_c0_g2_i1	7.41235	3.58802	1.9589e-14	5.79957e-13	27.679	21.136	11.264	0	0.19	0	gi|74850911|sp|Q54CS6.1|DCD1B_DICDI	2.77e-55	RecName: Full=Protein dcd1B; AltName: Full=Acid ceramidase-like protein B; Flags: Precursor
TRINITY_DN22809_c0_g1_i1	7.41071	1.84939	2.07215e-07	1.85208e-06	6.398	15.068	24.036	0	0	0	N.A.	N.A.	N.A.
TRINITY_DN27193_c4_g12_i1	7.4102	1.84742	4.74586e-08	4.77198e-07	12.933	5.623	9.876	0	0	0	N.A.	N.A.	N.A.
TRINITY_DN24716_c0_g1_i1	7.40757	1.84195	5.46678e-06	3.73379e-05	3.238	1.369	12.453	0	0	0	N.A.	N.A.	N.A.
TRINITY_DN29905_c0_g1_i1	7.40183	1.84467	2.31642e-07	2.04802e-06	6.544	11.098	2.825	0	0	0	gi|224471815|sp|Q9Y305.2|ACOT9_HUMAN	6.04e-31	RecName: Full=Acyl-coenzyme A thioesterase 9, mitochondrial; Short=Acyl-CoA thioesterase 9; AltName: Full=Acyl-CoA thioester hydrolase 9; Flags: Precursor
TRINITY_DN29546_c0_g1_i1	7.40168	3.59655	2.94783e-16	1.20091e-14	9.051	6.832	9.593	0	0	0.099	gi|75318633|sp|O80397.1|M2K4_ARATH	1.99e-13	RecName: Full=Mitogen-activated protein kinase kinase 4; Short=AtMKK4; Short=MAP kinase kinase 4
TRINITY_DN31394_c1_g1_i1	7.39965	1.84096	9.46428e-08	8.98934e-07	19.477	19.459	7.474	0	0	0	N.A.	N.A.	N.A.
TRINITY_DN30430_c0_g2_i1	7.39831	4.35572	8.07752e-15	2.57233e-13	17.253	11.668	43.245	0.122	0	0.162	gi|81541636|sp|Q9I4U2.1|QUIP_PSEAE	2.27e-32	RecName: Full=Acyl-homoserine lactone acylase QuiP; Short=AHL acylase QuiP; Short=Acyl-HSL acylase QuiP; AltName: Full=Quorum signal utilization and inactivation protein; Contains: RecName: Full=Acyl-homoserine lactone acylase QuiP subunit alpha; Short=Acyl-HSL acylase QuiP subunit alpha; Contains: RecName: Full=Acyl-homoserine lactone acylase QuiP subunit beta; Short=Acyl-HSL acylase QuiP subuni…
TRINITY_DN44713_c0_g1_i1	7.39795	5.21023	2.09145e-16	8.7902e-15	122.713	62.232	25.024	0.394	0.208	0.252	gi|547746|sp|P33417.2|IXR1_YEAST	6.32e-12	RecName: Full=Intrastrand cross-link recognition protein; AltName: Full=Structure-specific recognition protein; Short=SSRP
TRINITY_DN40223_c0_g1_i1	7.39657	3.59299	3.71397e-15	1.24831e-13	160.458	194.634	322.821	0	0	2.468	N.A.	N.A.	N.A.
TRINITY_DN25210_c0_g1_i2	7.39612	1.8392	0.000132652	0.000678654	0	5.464	7.251	0	0	0	N.A.	N.A.	N.A.
TRINITY_DN44309_c0_g1_i1	7.39458	1.8355	1.0056e-08	1.14657e-07	7.568	6.821	8.334	0	0	0	N.A.	N.A.	N.A.
TRINITY_DN16382_c0_g1_i1	7.39267	3.56939	3.41101e-15	1.15366e-13	64.644	39.785	76.898	0	0.579	0	N.A.	N.A.	N.A.
TRINITY_DN31733_c0_g1_i2	7.39245	4.36854	2.16365e-16	9.06018e-15	30.205	54.635	23.2	0	0	0.36	gi|341940338|sp|P38042.2|CDC27_YEAST	7.36e-07	RecName: Full=Anaphase-promoting complex subunit CDC27; AltName: Full=Anaphase-promoting complex subunit 3; AltName: Full=Cell division control protein 27
TRINITY_DN29227_c0_g1_i7	7.39245	1.83587	6.52406e-07	5.28806e-06	46.366	47.803	9.77	0	0	0	N.A.	N.A.	N.A.
TRINITY_DN13055_c0_g1_i1	7.39184	1.83588	1.11636e-05	7.15623e-05	17.351	15.649	1.095	0	0	0	N.A.	N.A.	N.A.
TRINITY_DN31441_c0_g1_i11	7.3905	4.39163	4.45369e-09	5.43306e-08	56.734	82.774	4.673	0	0	0.622	N.A.	N.A.	N.A.
TRINITY_DN34246_c0_g1_i1	7.38783	1.82828	2.20002e-07	1.95543e-06	16.922	15.261	44.258	0	0	0	N.A.	N.A.	N.A.
TRINITY_DN26537_c0_g1_i1	7.38744	3.56082	8.59934e-10	1.18934e-08	67.023	33.705	6.886	0.328	0	0	gi|2500073|sp|Q39571.1|YPTC1_CHLRE	2.68e-64	RecName: Full=GTP-binding protein YPTC1
TRINITY_DN24846_c0_g2_i1	7.38	1.8294	1.99817e-06	1.48224e-05	6.525	21.272	3.543	0	0	0	gi|122144465|sp|Q0VCC1.1|PQLC1_BOVIN	2.09e-39	RecName: Full=PQ-loop repeat-containing protein 1
TRINITY_DN27830_c0_g1_i3	7.3793	1.8138	0.0045286	0.0154315	5.306	0	0	0	0	0	gi|68565351|sp|Q767L8.1|MDC1_PIG	3.44e-22	RecName: Full=Mediator of DNA damage checkpoint protein 1
TRINITY_DN30269_c1_g1_i5	7.37907	1.81766	0.000423799	0.0019249	34.009	5.11	0	0	0	0	N.A.	N.A.	N.A.
TRINITY_DN31357_c0_g3_i1	7.37888	4.88109	3.76803e-12	7.74477e-11	67.833	32.724	196.193	0	0	1.27	N.A.	N.A.	N.A.
TRINITY_DN32258_c0_g2_i3	7.37806	3.57607	8.06875e-15	2.5707e-13	19.487	16.539	9.11	0	0	0.225	N.A.	N.A.	N.A.
TRINITY_DN28129_c0_g1_i1	7.37558	6.27067	9.44774e-15	2.97767e-13	44.338	46.412	247.89	0.309	0.805	0.396	gi|74853021|sp|Q54KB7.1|DHE3_DICDI	1.11e-172	RecName: Full=Glutamate dehydrogenase, mitochondrial; Short=GDH; Flags: Precursor
TRINITY_DN27795_c4_g9_i2	7.37418	1.81802	2.14482e-07	1.90951e-06	20.579	10.779	6.403	0	0	0	N.A.	N.A.	N.A.
TRINITY_DN29614_c0_g1_i12	7.37417	5.7324	3.09124e-19	2.07603e-17	246.149	272.082	89.551	1.387	0	1.018	gi|544010|sp|Q05540.1|CHIB_SOLLC	1.89e-11	RecName: Full=Acidic 27 kDa endochitinase; Flags: Precursor
TRINITY_DN30801_c0_g1_i8	7.3715	1.81412	1.52503e-07	1.39535e-06	4.262	1.985	6.474	0	0	0	gi|75337348|sp|Q9SKC4.1|ARI10_ARATH	6.8e-64	RecName: Full=Probable E3 ubiquitin-protein ligase ARI10; AltName: Full=ARIADNE-like protein ARI10; AltName: Full=Protein ariadne homolog 10; AltName: Full=RING-type E3 ubiquitin transferase ARI10
TRINITY_DN39986_c0_g1_i1	7.37081	5.47435	1.43881e-22	1.66124e-20	86.442	85.215	139.247	0.975	0	0.315	gi|74853400|sp|Q54LN4.1|GGHA_DICDI	7.33e-57	RecName: Full=Gamma-glutamyl hydrolase A; AltName: Full=Conjugase A; AltName: Full=GH A; AltName: Full=Gamma-Glu-X carboxypeptidase A; Flags: Precursor
TRINITY_DN45396_c0_g1_i1	7.37034	1.81667	3.10276e-08	3.21786e-07	9.187	15.592	8.722	0	0	0	N.A.	N.A.	N.A.
TRINITY_DN28222_c2_g4_i2	7.36904	1.80849	1.13238e-05	7.24839e-05	8.173	0.981	16.903	0	0	0	gi|75336839|sp|Q9S7L2.1|MYB98_ARATH	8.53e-19	RecName: Full=Transcription factor MYB98; AltName: Full=Myb-related protein 98; Short=AtMYB98
TRINITY_DN31242_c3_g3_i1	7.36771	6.38148	5.22142e-10	7.47595e-09	325.919	335.09	10.052	0.834	1.754	0.36	N.A.	N.A.	N.A.
TRINITY_DN19678_c1_g1_i1	7.36503	1.8111	3.22355e-08	3.33526e-07	43.947	36.637	23.777	0	0	0	N.A.	N.A.	N.A.
TRINITY_DN25440_c0_g1_i1	7.36448	3.5415	2.1126e-08	2.25619e-07	8.475	76.41	9.334	0.291	0	0	gi|75309803|sp|Q9FV71.1|E2FB_ARATH	4.67e-27	RecName: Full=Transcription factor E2FB; AltName: Full=E2F transcription factor-1; Short=AtE2F1
TRINITY_DN34143_c0_g1_i1	7.3628	1.80938	2.99774e-08	3.11721e-07	10.602	9.558	5.979	0	0	0	N.A.	N.A.	N.A.
TRINITY_DN24056_c0_g2_i1	7.3558	1.79983	7.44584e-07	5.97119e-06	16.444	3.388	8.993	0	0	0	N.A.	N.A.	N.A.
TRINITY_DN27926_c0_g2_i2	7.35515	1.80198	4.33349e-08	4.3881e-07	25.348	25.824	46.941	0	0	0	N.A.	N.A.	N.A.
TRINITY_DN31698_c1_g4_i1	7.35363	1.79803	1.39974e-06	1.06946e-05	2.819	1.882	8.816	0	0	0	N.A.	N.A.	N.A.
TRINITY_DN26549_c0_g1_i1	7.35273	1.80248	1.20325e-05	7.66334e-05	11.372	9.102	0.694	0	0	0	N.A.	N.A.	N.A.
TRINITY_DN32338_c1_g2_i1	7.35053	1.79851	1.43431e-08	1.58201e-07	11.831	10.151	12.489	0	0	0	N.A.	N.A.	N.A.
TRINITY_DN24709_c1_g1_i1	7.35036	3.52494	1.02993e-08	1.17089e-07	47.351	39.511	3.143	0	0.298	0	gi|81889079|sp|Q5ISE2.1|Z36L3_MOUSE	8.23e-15	RecName: Full=mRNA decay activator protein ZFP36L3; AltName: Full=Zinc finger protein 36, C3H1 type-like 3; AltName: Full=zinc finger protein 36-like 3
TRINITY_DN20983_c0_g1_i1	7.34971	5.69489	2.28178e-26	4.84723e-24	114.433	113.537	126.864	0.947	0.253	0.306	gi|74843762|sp|Q8T2I5.1|LYSG3_DICDI	1.32e-27	RecName: Full=Probable GH family 25 lysozyme 3; AltName: Full=1,4-beta-N-acetylmuramidase 3; Flags: Precursor
TRINITY_DN41848_c0_g1_i1	7.34881	3.52258	1.3928e-09	1.86223e-08	11.206	8.612	55.946	0.234	0	0	gi|74906691|sp|Q60V51.1|LE767_CAEBR	1.13e-32	RecName: Full=Very-long-chain 3-oxooacyl-coA reductase let-767; AltName: Full=Lethal protein 767
TRINITY_DN27583_c0_g1_i2	7.34844	1.79675	1.84354e-07	1.66254e-06	3.16	5.817	10.158	0	0	0	N.A.	N.A.	N.A.
TRINITY_DN29863_c0_g1_i4	7.347	1.79723	4.03831e-08	4.11467e-07	5.159	9.387	5.226	0	0	0	N.A.	N.A.	N.A.
TRINITY_DN31859_c0_g1_i3	7.34393	1.79944	3.85396e-05	0.000221936	43.986	75.44	2.06	0.244	0	0	N.A.	N.A.	N.A.
TRINITY_DN18656_c0_g3_i1	7.3439	1.79551	5.09504e-07	4.22523e-06	8.085	10.015	2.366	0	0	0	gi|5921729|sp|O15995.1|CCNE_HEMPU	3.16e-31	RecName: Full=G1/S-specific cyclin-E
TRINITY_DN31728_c2_g9_i1	7.3439	8.79787	5.09344e-36	4.53348e-33	1465.06	1557.96	2132.22	7.481	6.258	10.17	gi|704043831|sp|A2XQE8.1|SAG39_ORYSI	3.09e-60	RecName: Full=Senescence-specific cysteine protease SAG39; AltName: Full=Cysteine proteinase SAG39; AltName: Full=Protein SENESCENCE-ASSOCIATED GENE 39; Flags: Precursor
TRINITY_DN44463_c0_g1_i1	7.34172	3.54663	3.54565e-11	6.21571e-10	26.684	21.877	93.6	0	0	0.559	gi|21362966|sp|Q9DG10.1|STAR_DANRE	2.52e-09	RecName: Full=Steroidogenic acute regulatory protein, mitochondrial; Short=StAR; AltName: Full=START domain-containing protein 1; Short=StARD1; Flags: Precursor
TRINITY_DN31932_c1_g5_i1	7.34149	6.76956	1.66207e-30	6.42135e-28	2175.08	2369.42	2266.35	11.915	4.35	13.134	N.A.	N.A.	N.A.
TRINITY_DN20498_c0_g1_i1	7.33728	1.79205	0.000147198	0.00074618	14.054	15.296	0	0	0	0	N.A.	N.A.	N.A.
TRINITY_DN28592_c2_g4_i12	7.33727	1.78353	1.85461e-06	1.38642e-05	7.276	1.973	12.489	0	0	0	gi|134153|sp|P28475.1|S6PD_MALDO	4.89e-77	RecName: Full=NADP-dependent D-sorbitol-6-phosphate dehydrogenase; AltName: Full=Aldose-6-phosphate reductase [NADPH]; AltName: Full=NADP-S6PDH
TRINITY_DN14189_c0_g1_i1	7.33647	1.78578	2.38462e-07	2.10356e-06	4.73	5.692	13.477	0	0	0	N.A.	N.A.	N.A.
TRINITY_DN22437_c0_g2_i1	7.33607	1.78581	3.73411e-08	3.82022e-07	5.247	2.909	4.049	0	0	0	gi|94730677|sp|Q3UGF1.1|WDR19_MOUSE	3e-25	RecName: Full=WD repeat-containing protein 19; AltName: Full=Intraflagellar transport 144 homolog
TRINITY_DN24542_c0_g1_i1	7.33601	4.78545	2.47677e-22	2.75108e-20	67.94	48.088	53.286	0.216	0.226	0.279	gi|75336839|sp|Q9S7L2.1|MYB98_ARATH	2.59e-11	RecName: Full=Transcription factor MYB98; AltName: Full=Myb-related protein 98; Short=AtMYB98
TRINITY_DN44511_c0_g1_i1	7.33465	1.78854	3.34827e-07	2.87499e-06	11.382	21.101	5.744	0	0	0	N.A.	N.A.	N.A.
TRINITY_DN29896_c0_g1_i4	7.33272	1.78856	3.37949e-05	0.000197022	25.836	32.793	1.436	0	0	0	N.A.	N.A.	N.A.
TRINITY_DN31932_c1_g1_i3	7.33223	1.77427	0.00475968	0.0161298	44.835	0	0	0	0	0	N.A.	N.A.	N.A.
TRINITY_DN26256_c0_g1_i1	7.33181	4.27023	4.8652e-14	1.36565e-12	16.18	56.13	16.467	0.159	0.172	0	gi|302595890|sp|A8WN62.1|TUB1_CAEBR	5.64e-21	RecName: Full=Tubby protein homolog 1
TRINITY_DN23343_c0_g1_i1	7.33178	3.54768	1.01623e-07	9.6056e-07	4.535	4.095	47.224	0	0	0.225	gi|81879728|sp|Q91YT7.1|YTHD2_MOUSE	1.52e-23	RecName: Full=YTH domain-containing family protein 2
TRINITY_DN28021_c0_g1_i2	7.3315	1.77412	0.00134493	0.00535056	1.248	0	30.663	0	0	0	gi|8488998|sp|P50527.2|STE20_SCHPO	5.85e-07	RecName: Full=Serine/threonine-protein kinase shk1/pak1
TRINITY_DN39253_c0_g1_i1	7.32904	3.54332	2.69479e-09	3.41721e-08	132.106	252.498	21.352	0	0	1.567	N.A.	N.A.	N.A.
TRINITY_DN30526_c0_g2_i2	7.32793	1.78104	4.20686e-08	4.27033e-07	3.404	6.661	4.661	0	0	0	gi|62900380|sp|Q9SLX0.2|IMA1B_ORYSJ	5.27e-105	RecName: Full=Importin subunit alpha-1b
TRINITY_DN23123_c0_g1_i1	7.32784	1.77645	4.09689e-06	2.86582e-05	3.774	4.243	20.399	0	0	0	N.A.	N.A.	N.A.
TRINITY_DN12226_c0_g1_i1	7.32688	1.77878	1.83437e-08	1.98284e-07	6.856	5.372	5.685	0	0	0	N.A.	N.A.	N.A.
TRINITY_DN31063_c1_g1_i4	7.32648	10.9417	2.57707e-17	1.26541e-15	1925.04	2099.52	6351.07	27.223	4.703	16.512	gi|119138|sp|P17507.1|EF1A2_XENLA	0	RecName: Full=Elongation factor 1-alpha, oocyte form; Short=EF-1-alpha-O; Short=EF-1AO; AltName: Full=42S p48
TRINITY_DN17459_c0_g1_i1	7.32587	4.75997	2.83483e-20	2.29644e-18	47.478	43.902	78.569	0.216	0.461	0	N.A.	N.A.	N.A.
TRINITY_DN29922_c0_g1_i2	7.32577	5.11009	4.90542e-11	8.39233e-10	34.068	16.094	161.328	0.309	0.597	0	gi|75277353|sp|O23016.1|KCAB_ARATH	1.67e-110	RecName: Full=Probable voltage-gated potassium channel subunit beta; AltName: Full=K(+) channel subunit beta; AltName: Full=Potassium voltage beta 1; Short=KV-beta1
TRINITY_DN31091_c0_g1_i4	7.32554	4.28341	1.19178e-18	7.3124e-17	111.058	179.681	207.54	0	0.931	1.135	N.A.	N.A.	N.A.
TRINITY_DN24903_c0_g1_i1	7.32478	6.66381	6.34666e-18	3.41704e-16	202.474	478.91	95.719	0.525	1.112	2.036	gi|8134732|sp|O61064.1|TCT2_PHYPO	1.15e-06	RecName: Full=Tectonin-2; AltName: Full=Tectonin II
TRINITY_DN12517_c0_g1_i3	7.324	1.78153	2.46055e-06	1.79661e-05	1.707	13.265	6.497	0	0	0	N.A.	N.A.	N.A.
TRINITY_DN29523_c0_g1_i2	7.32369	6.51639	7.4534e-27	1.68516e-24	236.649	118.989	176.148	0.806	0.633	1.036	gi|212276820|sp|A2VDC2.1|HIBCH_XENLA	2.52e-79	RecName: Full=3-hydroxyisobutyryl-CoA hydrolase, mitochondrial; AltName: Full=3-hydroxyisobutyryl-coenzyme A hydrolase; Short=HIB-CoA hydrolase; Short=HIBYL-CoA-H; Flags: Precursor
TRINITY_DN19030_c0_g1_i1	7.31971	6.23241	2.39642e-19	1.64395e-17	96.926	43.081	127.452	0.741	0	0.477	gi|68067480|sp|Q24318.2|TFDP_DROME	9.62e-12	RecName: Full=Transcription factor Dp
TRINITY_DN21508_c0_g2_i1	7.31944	5.89402	1.10176e-25	2.04408e-23	235.157	379.015	314.664	1.594	0.561	2.063	N.A.	N.A.	N.A.
TRINITY_DN28320_c1_g6_i1	7.31836	1.77403	1.26372e-07	1.17259e-06	9.626	17.36	6.851	0	0	0	N.A.	N.A.	N.A.
TRINITY_DN19795_c0_g3_i1	7.31756	1.76945	5.6586e-07	4.65036e-06	10.855	3.81	3.331	0	0	0	gi|123785466|sp|Q3UZ57.1|AXDN1_MOUSE	3.88e-06	RecName: Full=Axonemal dynein light chain domain-containing protein 1
TRINITY_DN26490_c0_g1_i1	7.31696	1.78031	2.03887e-05	0.000124167	3.228	22.037	2.319	0	0	0	N.A.	N.A.	N.A.
TRINITY_DN31545_c0_g1_i1	7.31473	6.05616	6.12196e-25	1.03229e-22	28.05	46.377	22.105	0.206	0.109	0.126	gi|81866042|sp|Q80ZA4.1|PKHL1_MOUSE	3.03e-11	RecName: Full=Fibrocystin-L; AltName: Full=Polycystic kidney and hepatic disease 1-like protein 1; Short=PKHD1-like protein 1; AltName: Full=Protein D86; Flags: Precursor
TRINITY_DN30800_c3_g3_i4	7.31428	1.77632	0.000187438	0.000926192	5.237	10.186	0	0	0	0	gi|47605530|sp|Q964T1.1|CP4CU_BLAGE	5.71e-34	RecName: Full=Cytochrome P450 4c21; AltName: Full=CYPIVC21
TRINITY_DN5785_c0_g1_i1	7.3137	7.69645	7.43097e-27	1.68516e-24	452.124	915.617	902.666	5.587	1.972	2.892	N.A.	N.A.	N.A.
TRINITY_DN22202_c0_g1_i1	7.31052	3.49288	1.05424e-15	3.92841e-14	72.748	81.805	58.418	0.666	0	0	N.A.	N.A.	N.A.
TRINITY_DN22864_c0_g1_i1	7.30984	1.76411	4.79341e-08	4.81292e-07	12.172	6.912	7.71	0	0	0	N.A.	N.A.	N.A.
TRINITY_DN32140_c0_g1_i5	7.30965	1.77683	0.000363965	0.00168082	5.403	26.827	0	0	0	0	N.A.	N.A.	N.A.
TRINITY_DN44771_c0_g1_i1	7.30777	1.76229	3.24017e-07	2.78865e-06	6.788	11.018	22.635	0	0	0	N.A.	N.A.	N.A.
TRINITY_DN20924_c0_g1_i1	7.30733	1.7647	3.64048e-05	0.000211014	34.945	26.747	1.071	0	0	0	N.A.	N.A.	N.A.
TRINITY_DN4501_c0_g2_i1	7.30588	1.76929	1.06629e-05	6.86529e-05	3.472	12.524	1.165	0	0	0	N.A.	N.A.	N.A.
TRINITY_DN31742_c0_g2_i1	7.30523	1.75817	4.47918e-07	3.75123e-06	47.381	19.972	76.156	0	0.036	0	N.A.	N.A.	N.A.
TRINITY_DN24334_c0_g1_i1	7.30351	6.0326	1.12685e-24	1.809e-22	88.47	57.92	120.06	0.422	0.597	0.18	gi|74858156|sp|Q55BJ6.1|PLBLB_DICDI	4.26e-59	RecName: Full=Phospholipase B-like protein B; Flags: Precursor
TRINITY_DN26067_c1_g2_i1	7.30302	1.75873	5.58465e-07	4.59388e-06	3.618	7.768	14.525	0	0	0	gi|75335567|sp|Q9LVW4.1|MY118_ARATH	5.33e-20	RecName: Full=Transcription factor MYB118; AltName: Full=Myb-related protein 118; Short=AtMYB118; AltName: Full=Protein PLANT GROWTH ACTIVATOR 37
TRINITY_DN26894_c0_g3_i1	7.30195	1.76116	0.00015725	0.00079171	19.019	16.071	0	0	0	0	gi|74951238|sp|Q4UB16.1|RAB1_THEAN	4.99e-59	RecName: Full=Ras-related protein Rab-1; AltName: Full=Small GTP-binding protein rab1
TRINITY_DN31245_c4_g1_i3	7.30069	1.76168	8.02368e-07	6.39581e-06	14.23	50.404	16.102	0	0	0	N.A.	N.A.	N.A.
TRINITY_DN31623_c0_g1_i3	7.2969	1.75109	4.13341e-05	0.000236572	17.156	4.391	0.859	0	0	0	N.A.	N.A.	N.A.
TRINITY_DN39703_c0_g1_i1	7.29167	1.75224	2.00137e-07	1.79338e-06	5.023	10.562	4.037	0	0	0	gi|1170103|sp|P46896.1|GTR1_CHICK	2.16e-27	RecName: Full=Solute carrier family 2, facilitated glucose transporter member 1; AltName: Full=Glucose transporter type 1; Short=GLUT-1; Short=GT1
TRINITY_DN32222_c0_g3_i1	7.28515	5.10054	1.68531e-19	1.18503e-17	9.49	20.885	8.192	0.037	0.081	0.054	gi|81866042|sp|Q80ZA4.1|PKHL1_MOUSE	1.16e-33	RecName: Full=Fibrocystin-L; AltName: Full=Polycystic kidney and hepatic disease 1-like protein 1; Short=PKHD1-like protein 1; AltName: Full=Protein D86; Flags: Precursor
TRINITY_DN31932_c1_g2_i6	7.28369	8.10822	3.98158e-29	1.25545e-26	872.629	1080.64	908.646	2.062	3.717	8.152	N.A.	N.A.	N.A.
TRINITY_DN28482_c0_g2_i1	7.28085	1.74025	1.90525e-07	1.71271e-06	11.957	18.638	33.134	0	0	0	gi|74996820|sp|Q54MZ8.1|SYMM_DICDI	5.26e-37	RecName: Full=Probable methionine--tRNA ligase, mitochondrial; AltName: Full=Mitochondrial methionyl-tRNA synthetase; Short=MtMetRS; Flags: Precursor
TRINITY_DN32213_c4_g1_i1	7.28084	1.73784	6.04726e-07	4.93115e-06	16.863	4.163	9.322	0	0	0	gi|549046|sp|P36372.1|TAP2_RAT	5.26e-07	RecName: Full=Antigen peptide transporter 2; Short=APT2; AltName: Full=ATP-binding cassette sub-family B member 3
TRINITY_DN31932_c1_g5_i6	7.27919	4.71536	6.5609e-21	5.88431e-19	835.557	1364.02	1046.3	3.881	8.664	0	N.A.	N.A.	N.A.
TRINITY_DN31593_c0_g3_i1	7.27816	6.04519	1.93246e-23	2.62318e-21	46.083	46.765	75.238	0.384	0	0.432	gi|1703287|sp|Q11010.1|AMPN_STRLI	3.55e-123	RecName: Full=Aminopeptidase N; AltName: Full=Alanine aminopeptidase; AltName: Full=Lysyl aminopeptidase; Short=Lys-AP
TRINITY_DN17766_c0_g2_i1	7.27813	1.73603	3.45963e-07	2.96349e-06	38.681	11.634	24.954	0	0	0	N.A.	N.A.	N.A.
TRINITY_DN32240_c0_g2_i1	7.27761	5.36361	1.20896e-17	6.25981e-16	20.462	6.216	19.834	0.131	0.072	0	gi|269849629|sp|Q86WI1.2|PKHL1_HUMAN	1.74e-15	RecName: Full=Fibrocystin-L; AltName: Full=Polycystic kidney and hepatic disease 1-like protein 1; Short=PKHD1-like protein 1; Flags: Precursor
TRINITY_DN9281_c0_g2_i1	7.27398	1.73244	2.55362e-06	1.85974e-05	12.484	3.467	2.578	0	0	0	gi|37538294|sp|P40330.2|BVGS_BORPA	4.31e-19	RecName: Full=Virulence sensor protein BvgS; Flags: Precursor
TRINITY_DN41824_c0_g1_i1	7.27369	1.73487	2.96382e-08	3.08605e-07	2.819	3.445	3.884	0	0	0	gi|74715354|sp|Q8NDL9.1|CBPC5_HUMAN	1.22e-61	RecName: Full=Cytosolic carboxypeptidase-like protein 5; AltName: Full=ATP/GTP-binding protein-like 5
TRINITY_DN28320_c1_g2_i3	7.27292	1.73239	1.55524e-07	1.42003e-06	3.999	2.281	5.956	0	0	0.045	N.A.	N.A.	N.A.
TRINITY_DN19834_c0_g1_i1	7.27204	4.70725	1.54868e-19	1.09885e-17	120.538	158.716	89.916	0	1.556	0	N.A.	N.A.	N.A.
TRINITY_DN31407_c0_g2_i3	7.27177	6.17209	5.15809e-27	1.18915e-24	195.257	241.377	205.833	0.309	1.854	0.793	N.A.	N.A.	N.A.
TRINITY_DN30514_c3_g9_i2	7.27177	6.66743	3.8849e-18	2.15771e-16	1155.09	547.084	600.397	8.315	0	1.757	N.A.	N.A.	N.A.
TRINITY_DN29222_c1_g2_i1	7.27174	3.45408	3.6682e-13	8.89718e-12	21.818	10.608	30.262	0.206	0	0	gi|729291|sp|P39042.1|DACX_STRSK	3.51e-28	RecName: Full=D-alanyl-D-alanine carboxypeptidase; Short=DD-carboxypeptidase; Short=DD-peptidase; AltName: Full=Penicillin-binding protein; Short=PBP; Flags: Precursor
TRINITY_DN25809_c0_g1_i1	7.26955	1.73374	1.9582e-07	1.75729e-06	4.925	10.79	4.602	0	0	0	gi|74963816|sp|Q19469.2|SAD1_CAEEL	4.52e-22	RecName: Full=Serine/threonine kinase SAD-1; AltName: Full=Synapses of Amphids Defective
TRINITY_DN29100_c0_g2_i4	7.26904	1.73127	3.06156e-08	3.177e-07	3.745	4.665	4.084	0	0	0	gi|74739633|sp|O75808.1|CAN15_HUMAN	2.92e-51	RecName: Full=Calpain-15; AltName: Full=Small optic lobes homolog
TRINITY_DN32072_c0_g1_i9	7.26884	7.13795	1.31263e-19	9.40854e-18	547.431	743.259	582.352	2.4	0	6.909	N.A.	N.A.	N.A.
TRINITY_DN32139_c0_g1_i5	7.26107	4.20444	5.97135e-18	3.22485e-16	42.046	75.589	52.885	0	0.778	0	N.A.	N.A.	N.A.
TRINITY_DN24070_c0_g2_i1	7.26072	1.72336	8.38591e-08	8.0499e-07	8.349	4.745	4.661	0	0	0	N.A.	N.A.	N.A.
TRINITY_DN2023_c0_g1_i1	7.25835	1.72408	6.89925e-06	4.62196e-05	8.573	7.46	0.895	0	0	0	N.A.	N.A.	N.A.
TRINITY_DN28124_c0_g1_i2	7.25669	4.18879	1.01591e-08	1.1572e-07	26.977	23.462	1.307	0	0.217	0	N.A.	N.A.	N.A.
TRINITY_DN27831_c0_g1_i1	7.25554	7.29482	4.70932e-32	2.20757e-29	395.049	313.635	293.465	1.322	1.393	2.27	N.A.	N.A.	N.A.
TRINITY_DN32253_c1_g1_i8	7.25506	3.43639	1.00213e-10	1.62437e-09	17.321	5.441	3.696	0.084	0.009	0	gi|353526321|sp|P41413.3|PCSK5_RAT	4.07e-09	RecName: Full=Proprotein convertase subtilisin/kexin type 5; AltName: Full=Proprotein convertase 5; Short=PC5; AltName: Full=Proprotein convertase 6; Short=PC6; AltName: Full=Subtilisin/kexin-like protease PC5; Short=rPC5; Flags: Precursor
TRINITY_DN30675_c0_g1_i2	7.25352	4.19722	9.16521e-18	4.8346e-16	35.033	22.242	20.175	0.3	0	0	gi|74897054|sp|Q54PS9.1|OSB9_DICDI	5.43e-45	RecName: Full=Oxysterol-binding protein 9; Short=OSBPi
TRINITY_DN19922_c0_g2_i1	7.25145	1.71863	6.40524e-07	5.20014e-06	11.713	14.885	3.755	0	0	0	N.A.	N.A.	N.A.
TRINITY_DN30757_c1_g2_i3	7.25074	5.09995	7.5362e-08	7.29398e-07	79.185	70.399	1.071	0.234	0.081	0.396	N.A.	N.A.	N.A.
TRINITY_DN24266_c0_g1_i1	7.2505	5.60896	6.20246e-26	1.21823e-23	77.908	70.638	72.907	0.159	0.497	0.405	N.A.	N.A.	N.A.
TRINITY_DN31043_c0_g3_i3	7.24896	3.4326	6.13703e-13	1.42795e-11	72.924	49.149	140.624	0.853	0	0	gi|122079|sp|P22843.2|H3_ACRFO	1.34e-37	RecName: Full=Histone H3
TRINITY_DN19780_c0_g2_i1	7.24866	1.71166	1.7877e-06	1.33962e-05	3.687	4.437	15.243	0	0	0	gi|313471717|sp|C9WMM5.1|VCP_APIME	1.33e-11	RecName: Full=Venom serine carboxypeptidase; AltName: Allergen=Api m 9; Flags: Precursor
TRINITY_DN15838_c0_g1_i4	7.24667	3.4304	6.41271e-13	1.48913e-11	23.876	27.842	62.773	0	0.407	0	N.A.	N.A.	N.A.
TRINITY_DN31723_c0_g2_i1	7.24593	7.84564	2.30674e-15	8.08971e-14	333.322	474.587	295.796	0	1.447	4.342	N.A.	N.A.	N.A.
TRINITY_DN32242_c0_g1_i5	7.24507	1.7054	2.31222e-05	0.000139258	5.569	2.144	24.236	0	0	0	N.A.	N.A.	N.A.
TRINITY_DN24007_c0_g1_i1	7.24476	1.72184	7.44555e-05	0.000402842	7.578	42.876	1.872	0	0	0	N.A.	N.A.	N.A.
TRINITY_DN22104_c0_g1_i2	7.24276	1.70802	1.06867e-07	1.00607e-06	7.763	5.475	11.288	0	0	0	gi|229891203|sp|Q8T3C8.2|MTFP1_CAEEL	1.05e-13	RecName: Full=Mitochondrial fission process protein 1; AltName: Full=Mitochondrial 18 kDa protein; Short=MTP18
TRINITY_DN26030_c0_g1_i1	7.2424	4.18668	3.57073e-18	1.99583e-16	42.172	32.12	22.87	0.187	0.199	0	gi|161789048|sp|Q7M3S9.2|RNGB_DICDI	1.36e-12	RecName: Full=RING finger protein B; Short=Protein rngB
TRINITY_DN25009_c0_g1_i2	7.24024	1.70621	7.06839e-08	6.87577e-07	23.72	13.357	19.033	0	0	0	N.A.	N.A.	N.A.
TRINITY_DN23521_c0_g3_i1	7.24021	1.7062	6.52349e-08	6.3859e-07	9.421	6.376	10.911	0	0	0	N.A.	N.A.	N.A.
TRINITY_DN31549_c0_g1_i5	7.23888	1.70698	2.59172e-07	2.26974e-06	20.706	20.098	7.757	0	0	0	gi|74997376|sp|Q55BP5.1|TOP2_DICDI	8.49e-08	RecName: Full=Probable DNA topoisomerase 2; AltName: Full=DNA topoisomerase II
TRINITY_DN16674_c0_g1_i1	7.23861	8.4236	1.988e-35	1.62542e-32	214.246	238.366	323.61	1.256	1.158	1.513	gi|121690502|sp|Q0W5Q9.1|SYA_METAR	0	RecName: Full=Alanine--tRNA ligase; AltName: Full=Alanyl-tRNA synthetase; Short=AlaRS
TRINITY_DN31043_c0_g3_i6	7.23808	1.70435	2.52547e-07	2.21585e-06	53.691	65.734	141.306	0	0	0	gi|59799576|sp|P69149.2|H31_TETPY	1.23e-44	RecName: Full=Histone H3; AltName: Full=H3S; AltName: Full=Major histone H3; Contains: RecName: Full=H3F
TRINITY_DN25673_c0_g1_i2	7.23795	3.44893	1.32271e-10	2.09947e-09	38.759	10.003	60.96	0	0	0.468	N.A.	N.A.	N.A.
TRINITY_DN31698_c1_g1_i1	7.23571	1.69991	1.06249e-06	8.2881e-06	5.862	1.54	7.109	0	0	0	N.A.	N.A.	N.A.
TRINITY_DN16025_c0_g1_i1	7.23325	4.205	8.1898e-09	9.50274e-08	194.184	282.621	10.546	0.9	0	1.18	N.A.	N.A.	N.A.
TRINITY_DN19465_c0_g2_i1	7.23257	3.41564	2.99113e-08	3.11219e-07	13.986	32.131	1.813	0	0.172	0	gi|1351664|sp|Q09911.1|YAJE_SCHPO	1.84e-07	RecName: Full=Uncharacterized protein C30D11.14c
TRINITY_DN20675_c0_g1_i1	7.2324	5.08135	5.13296e-19	3.34189e-17	120.441	123.586	241.898	0.497	0	1.91	gi|121991|sp|P08992.2|H2AV_TETTS	5.07e-57	RecName: Full=Histone H2A.Z; AltName: Full=hv1
TRINITY_DN22051_c0_g1_i1	7.23185	1.70147	8.59771e-08	8.23859e-07	11.909	22.242	13.772	0	0	0	N.A.	N.A.	N.A.
TRINITY_DN30538_c1_g2_i1	7.23168	1.70149	1.43e-07	1.3161e-06	6.115	8.418	3.555	0	0	0	gi|74869876|sp|Q9VM91.1|TTL3A_DROME	2.75e-34	RecName: Full=Tubulin glycylase 3A; Short=dmTTLL3A
TRINITY_DN41827_c0_g1_i1	7.23055	1.69885	5.739e-08	5.68603e-07	9.773	11.167	15.784	0	0	0	N.A.	N.A.	N.A.
TRINITY_DN18616_c0_g1_i1	7.23008	1.70409	5.72169e-06	3.8928e-05	5.442	11.121	1.259	0	0	0	gi|82245680|sp|Q91821.2|MELK_XENLA	4.63e-27	RecName: Full=Maternal embryonic leucine zipper kinase; Short=MELK; AltName: Full=Protein kinase Eg3; Short=pEg3 kinase
TRINITY_DN25496_c0_g1_i1	7.22458	4.2306	5.21219e-09	6.28098e-08	46.581	84.314	5.356	0	0	0.658	gi|82202522|sp|Q6PAB8.1|ER21A_XENLA	8.04e-20	RecName: Full=ER lumen protein-retaining receptor 1-A; AltName: Full=KDEL endoplasmic reticulum protein retention receptor 1-A; Short=KDEL receptor 1-A
TRINITY_DN31961_c0_g3_i2	7.22396	1.70044	2.30857e-05	0.000139074	4.096	8.691	0.365	0	0	0	gi|218527806|sp|B3DLH6.1|MYOF_XENTR	1.29e-26	RecName: Full=Myoferlin; AltName: Full=Fer-1-like protein 3
TRINITY_DN31016_c1_g1_i10	7.22343	1.70485	0.000359895	0.00166432	4.379	18.102	0	0	0	0	N.A.	N.A.	N.A.
TRINITY_DN30852_c4_g1_i3	7.22286	5.96366	2.40516e-11	4.31229e-10	83.594	135.049	6.168	0.441	0.262	0.324	gi|172046174|sp|Q6ZVT0.2|TTL10_HUMAN	5.97e-22	RecName: Full=Inactive polyglycylase TTLL10; AltName: Full=Tubulin--tyrosine ligase-like protein 10
TRINITY_DN21390_c0_g1_i1	7.2228	1.69066	6.92249e-07	5.58397e-06	4.438	4.004	12.265	0	0	0	gi|75038571|sp|O18823.1|AOAH_RABIT	1.53e-86	RecName: Full=Acyloxyacyl hydrolase; Contains: RecName: Full=Acyloxyacyl hydrolase small subunit; Contains: RecName: Full=Acyloxyacyl hydrolase large subunit; Flags: Precursor
TRINITY_DN21499_c0_g2_i1	7.22239	1.69067	2.1896e-07	1.9474e-06	5.813	3.696	9.617	0	0	0	N.A.	N.A.	N.A.
TRINITY_DN24848_c0_g1_i1	7.22046	3.40638	1.35292e-13	3.54041e-12	10.387	6.102	14.466	0.103	0	0	N.A.	N.A.	N.A.
TRINITY_DN36026_c0_g1_i1	7.2203	3.40526	5.99179e-13	1.39924e-11	114.277	43.241	110.915	0	0.95	0	gi|81917067|sp|Q9D6P8.1|CALL3_MOUSE	6.83e-08	RecName: Full=Calmodulin-like protein 3
TRINITY_DN31166_c0_g1_i6	7.21959	5.5664	3.41767e-24	5.12395e-22	366.941	271.569	486.421	2.39	1.293	1.036	N.A.	N.A.	N.A.
TRINITY_DN27475_c0_g1_i1	7.21955	3.42546	1.11189e-14	3.45786e-13	19.36	11.121	14.937	0	0	0.198	N.A.	N.A.	N.A.
TRINITY_DN28397_c0_g1_i1	7.21661	3.42628	4.12071e-12	8.42781e-11	11.606	10.688	31.651	0	0	0.234	N.A.	N.A.	N.A.
TRINITY_DN28515_c0_g1_i2	7.21601	1.6824	5.72346e-06	3.89362e-05	3.833	1.027	8.498	0	0	0	gi|24638463|sp|O09110.2|MP2K3_MOUSE	2.86e-06	RecName: Full=Dual specificity mitogen-activated protein kinase kinase 3; Short=MAP kinase kinase 3; Short=MAPKK 3; AltName: Full=MAPK/ERK kinase 3; Short=MEK 3
TRINITY_DN31599_c1_g9_i1	7.21551	1.68509	3.57054e-06	2.52559e-05	1.609	3.479	9.487	0	0	0	N.A.	N.A.	N.A.
TRINITY_DN32276_c3_g2_i1	7.21498	1.68511	3.32033e-07	2.8531e-06	3.57	4.3	9.393	0	0	0	gi|269849629|sp|Q86WI1.2|PKHL1_HUMAN	2.25e-94	RecName: Full=Fibrocystin-L; AltName: Full=Polycystic kidney and hepatic disease 1-like protein 1; Short=PKHD1-like protein 1; Flags: Precursor
TRINITY_DN31876_c0_g1_i1	7.21282	6.27817	4.75711e-26	9.50273e-24	69.52	71.756	117.412	0.244	0.479	0.667	gi|12585209|sp|Q9WUU7.1|CATZ_MOUSE	1.79e-63	RecName: Full=Cathepsin Z; Flags: Precursor
TRINITY_DN29227_c0_g1_i3	7.21229	4.6675	4.17158e-11	7.22475e-10	221.337	254.54	23.471	0	1.085	1.117	N.A.	N.A.	N.A.
TRINITY_DN31361_c0_g1_i1	7.21216	1.68328	6.64044e-08	6.49496e-07	21.935	13.265	17.173	0	0	0	N.A.	N.A.	N.A.
TRINITY_DN31361_c0_g1_i15	7.21212	1.68328	5.79204e-08	5.73535e-07	21.72	15.01	21.446	0	0	0	gi|28380040|sp|Q9BW30.1|TPPP3_HUMAN	3.01e-14	RecName: Full=Tubulin polymerization-promoting protein family member 3; AltName: Full=TPPP/p20
TRINITY_DN27006_c0_g1_i1	7.21205	1.68865	9.23624e-06	6.02622e-05	37.92	61.582	5.826	0	0	0	N.A.	N.A.	N.A.
TRINITY_DN30790_c1_g1_i3	7.21132	1.67875	1.52539e-05	9.48427e-05	40.573	6.273	6.851	0	0	0	N.A.	N.A.	N.A.
TRINITY_DN29162_c0_g1_i1	7.21078	1.68137	0.000279897	0.00132809	0.098	5.099	13.054	0	0	0	gi|12643879|sp|Q9UET6.2|TRM7_HUMAN	4.53e-88	RecName: Full=Putative tRNA (cytidine(32)/guanosine(34)-2'-O)-methyltransferase; AltName: Full=2'-O-ribose RNA methyltransferase TRM7 homolog; AltName: Full=Protein ftsJ homolog 1
TRINITY_DN12545_c0_g1_i1	7.20999	1.68139	4.28781e-07	3.60686e-06	3.813	5.84	11.5	0	0	0	N.A.	N.A.	N.A.
TRINITY_DN19171_c0_g1_i1	7.20979	1.6814	1.14074e-07	1.06849e-06	10.377	11.361	19.48	0	0	0	N.A.	N.A.	N.A.
TRINITY_DN29768_c0_g2_i1	7.20968	1.68143	5.4119e-08	5.38759e-07	8.534	5.943	7.027	0	0	0	gi|122237705|sp|Q1PDP9.1|MY115_ARATH	1.51e-17	RecName: Full=Transcription factor MYB115; AltName: Full=Myb-related protein 115; Short=AtMYB115
TRINITY_DN32125_c0_g1_i7	7.20966	1.68142	5.02077e-08	5.02828e-07	12.903	10.745	14.866	0	0	0	gi|81866042|sp|Q80ZA4.1|PKHL1_MOUSE	1e-23	RecName: Full=Fibrocystin-L; AltName: Full=Polycystic kidney and hepatic disease 1-like protein 1; Short=PKHD1-like protein 1; AltName: Full=Protein D86; Flags: Precursor
TRINITY_DN37134_c0_g1_i1	7.20812	3.39557	1.33286e-13	3.49183e-12	19.009	21.911	9.417	0	0.181	0	gi|55976620|sp|Q9UNH5.1|CC14A_HUMAN	1.83e-112	RecName: Full=Dual specificity protein phosphatase CDC14A; AltName: Full=CDC14 cell division cycle 14 homolog A
TRINITY_DN26107_c0_g3_i1	7.20742	1.67958	1.70078e-07	1.54151e-06	7.217	4.232	3.225	0	0	0	N.A.	N.A.	N.A.
TRINITY_DN31610_c0_g1_i1	7.20733	1.67955	1.23587e-07	1.14856e-06	5.569	6.901	11.394	0	0	0	gi|1170972|sp|P45856.1|HBD_BACSU	4.75e-102	RecName: Full=Probable 3-hydroxybutyryl-CoA dehydrogenase; AltName: Full=Beta-hydroxybutyryl-CoA dehydrogenase; Short=BHBD
TRINITY_DN30034_c0_g1_i6	7.20628	3.39391	1.3563e-14	4.14644e-13	29.357	17.554	27.449	0.253	0	0	N.A.	N.A.	N.A.
TRINITY_DN107_c0_g1_i1	7.20569	4.15154	9.07964e-18	4.79665e-16	25.3	42.636	41.15	0.431	0	0	N.A.	N.A.	N.A.
TRINITY_DN22785_c0_g1_i1	7.20551	5.9487	7.03215e-26	1.36216e-23	87.778	52.571	59.065	0.45	0.235	0.288	gi|122142735|sp|Q27HV0.1|OGT1_PIG	1.31e-10	RecName: Full=UDP-N-acetylglucosamine--peptide N-acetylglucosaminyltransferase 110 kDa subunit; AltName: Full=O-GlcNAc transferase subunit p110; AltName: Full=O-linked N-acetylglucosamine transferase 110 kDa subunit; Short=OGT
TRINITY_DN35044_c0_g1_i1	7.20537	3.41508	2.81878e-12	5.91649e-11	45.401	13.14	29.756	0	0	0.387	N.A.	N.A.	N.A.
TRINITY_DN29100_c0_g2_i6	7.20243	1.67586	1.23395e-07	1.14708e-06	5.569	4.038	2.601	0	0	0	gi|55584090|sp|P27398.2|CAND_DROME	4.2e-36	RecName: Full=Calpain-D; AltName: Full=Calcium-activated neutral proteinase D; Short=CANP D; AltName: Full=Small optic lobes protein
TRINITY_DN13219_c0_g1_i1	7.20237	1.67584	4.10374e-08	4.1759e-07	24.314	25.801	29.179	0	0	0	N.A.	N.A.	N.A.
TRINITY_DN6994_c0_g1_i1	7.20187	1.67309	5.72032e-07	4.6934e-06	6.193	3.49	11.676	0	0	0	gi|218511733|sp|Q6BSE2.2|ORC1_DEBHA	9.83e-40	RecName: Full=Origin recognition complex subunit 1
TRINITY_DN31697_c2_g4_i3	7.19997	1.6712	3.43658e-06	2.43715e-05	3.745	4.357	16.726	0	0	0	gi|190358753|sp|A3B529.2|CIPKS_ORYSJ	2.06e-25	RecName: Full=CBL-interacting protein kinase 28; AltName: Full=OsCIPK28
TRINITY_DN28592_c2_g4_i9	7.19923	1.67122	4.71352e-07	3.93297e-06	5.471	3.41	10.711	0	0	0	gi|75243290|sp|Q84TF0.1|AKRCA_ARATH	2.71e-75	RecName: Full=Aldo-keto reductase family 4 member C10
TRINITY_DN17607_c0_g1_i1	7.19846	6.99313	6.55104e-31	2.70963e-28	421.051	501.631	643.712	2.09	3.111	2.702	N.A.	N.A.	N.A.
TRINITY_DN30246_c0_g1_i4	7.19751	1.67213	5.87969e-08	5.81723e-07	55.329	53.324	37.548	0	0	0	gi|78099807|sp|P84589.2|UBIQ_LUMTE	1.77e-19	RecName: Full=Ubiquitin
TRINITY_DN23183_c0_g2_i1	7.19676	1.67757	4.08926e-06	2.86134e-05	3.852	18.238	4.367	0	0	0	N.A.	N.A.	N.A.
TRINITY_DN39556_c0_g1_i1	7.19648	5.93951	8.7868e-21	7.74241e-19	303.077	888.961	660.909	4.987	1.076	2.603	N.A.	N.A.	N.A.
TRINITY_DN23385_c0_g1_i1	7.19618	4.73008	1.4634e-07	1.344e-06	38.642	27.306	0.989	0	0	0.342	N.A.	N.A.	N.A.
TRINITY_DN31394_c1_g1_i8	7.19509	1.67026	4.468e-08	4.51455e-07	27.513	34.834	31.039	0	0	0	N.A.	N.A.	N.A.
TRINITY_DN29509_c0_g1_i3	7.19489	1.67302	1.6389e-06	1.23621e-05	7.344	11.303	2.295	0	0	0	gi|122222419|sp|Q0JI49.1|CIPKB_ORYSJ	1.59e-36	RecName: Full=CBL-interacting protein kinase 11; AltName: Full=OsCIPK11
TRINITY_DN31593_c0_g3_i2	7.19389	4.63239	2.27965e-20	1.86172e-18	15.293	25.139	21.94	0.103	0.172	0.027	gi|1703287|sp|Q11010.1|AMPN_STRLI	1.48e-123	RecName: Full=Aminopeptidase N; AltName: Full=Alanine aminopeptidase; AltName: Full=Lysyl aminopeptidase; Short=Lys-AP
TRINITY_DN26712_c0_g2_i1	7.19264	3.40045	2.4591e-14	7.17773e-13	34.984	18.98	23.777	0	0	0.342	gi|81999773|sp|Q5UP24.1|YR259_MIMIV	7.4e-25	RecName: Full=Uncharacterized protein R259
TRINITY_DN31948_c0_g1_i13	7.19171	1.68028	0.000533785	0.0023631	1.112	6.365	0	0	0	0	N.A.	N.A.	N.A.
TRINITY_DN31411_c2_g2_i9	7.1888	1.67844	0.000602754	0.00263475	2.048	13.231	0	0	0	0	gi|75337113|sp|Q9SEI0.1|WER_ARATH	9.58e-06	RecName: Full=Transcription factor WER; AltName: Full=Myb-related protein 66; Short=AtMYB66; AltName: Full=Protein WEREWOLF
TRINITY_DN20952_c0_g1_i1	7.18767	1.66466	7.96969e-08	7.68287e-07	4.984	7.3	4.696	0	0	0	N.A.	N.A.	N.A.
TRINITY_DN26509_c0_g1_i1	7.18723	4.13257	3.67187e-16	1.47115e-14	32.956	68.551	32.381	0	0.57	0	N.A.	N.A.	N.A.
TRINITY_DN20770_c0_g1_i1	7.1861	3.39485	4.10261e-14	1.16368e-12	13.576	19.527	27.261	0	0	0.27	N.A.	N.A.	N.A.
TRINITY_DN32192_c0_g1_i5	7.18472	1.66278	3.19241e-07	2.75023e-06	5.745	16.208	13.83	0	0	0	gi|585203|sp|P38561.1|GLNA3_MAIZE	8.25e-70	RecName: Full=Glutamine synthetase root isozyme 3; AltName: Full=GS112; AltName: Full=Glutamate--ammonia ligase
TRINITY_DN29100_c0_g2_i1	7.1839	1.66002	4.40712e-07	3.69793e-06	6.096	3.171	2.048	0	0	0	gi|81868758|sp|Q9JLG8.1|CAN15_MOUSE	3.57e-41	RecName: Full=Calpain-15; AltName: Full=Small optic lobes homolog
TRINITY_DN21215_c0_g1_i2	7.18389	1.66558	3.9113e-06	2.74529e-05	19.701	41.096	6.262	0	0	0	N.A.	N.A.	N.A.
TRINITY_DN22682_c0_g1_i1	7.1799	1.67291	0.000966678	0.00400212	5.598	70.707	0	0	0	0	N.A.	N.A.	N.A.
TRINITY_DN16857_c0_g1_i1	7.17975	1.64859	0.00060908	0.0026591	3.765	0	25.472	0	0	0	N.A.	N.A.	N.A.
TRINITY_DN29222_c0_g1_i1	7.17932	1.64862	0.000261652	0.00125012	11.967	0	25.99	0	0	0	gi|34395963|sp|P38422.2|DACF_BACSU	7.59e-15	RecName: Full=D-alanyl-D-alanine carboxypeptidase DacF; Short=DD-carboxypeptidase; Short=DD-peptidase; AltName: Full=Penicillin-binding protein DacF; Short=PBP; Flags: Precursor
TRINITY_DN25274_c0_g1_i4	7.17895	1.65907	2.22532e-06	1.63726e-05	18.492	21.204	4.108	0	0	0	N.A.	N.A.	N.A.
TRINITY_DN13956_c0_g2_i1	7.17861	1.65623	5.6586e-08	5.60954e-07	6.905	7.391	9.122	0	0	0	N.A.	N.A.	N.A.
TRINITY_DN32285_c1_g1_i3	7.17809	1.66186	7.80475e-06	5.17386e-05	2.828	6.604	0.847	0	0	0	gi|550544316|sp|Q29451.4|MA2B1_BOVIN	3.76e-65	RecName: Full=Lysosomal alpha-mannosidase; Short=Laman; AltName: Full=Lysosomal acid alpha-mannosidase; AltName: Full=Mannosidase alpha class 2B member 1; AltName: Full=Mannosidase alpha-B; Contains: RecName: Full=Lysosomal alpha-mannosidase A peptide; Contains: RecName: Full=Lysosomal alpha-mannosidase B peptide; Contains: RecName: Full=Lysosomal alpha-mannosidase C peptide; Contains: RecName: F…
TRINITY_DN31697_c3_g1_i1	7.17366	1.65246	6.86054e-08	6.68977e-07	9.987	13.516	15.137	0	0	0	gi|189082529|sp|Q84VQ3.2|CIPKQ_ARATH	5.11e-18	RecName: Full=CBL-interacting serine/threonine-protein kinase 26; AltName: Full=SNF1-related kinase 3.26; AltName: Full=SOS2-like protein kinase PKS26
TRINITY_DN27963_c0_g1_i1	7.17097	1.65057	5.23976e-07	4.33197e-06	3.443	8.577	11.535	0	0	0	N.A.	N.A.	N.A.
TRINITY_DN27977_c0_g1_i1	7.16979	8.93454	5.42513e-30	1.95625e-27	515.773	738.89	1271.59	4.809	4.124	4.351	gi|74860306|sp|Q869S7.1|SUCB2_DICDI	2.75e-110	RecName: Full=Succinate--CoA ligase [GDP-forming] subunit beta, mitochondrial; AltName: Full=GTP-specific succinyl-CoA synthetase subunit beta; Short=G-SCS; Short=GTPSCS; AltName: Full=Succinyl-CoA synthetase beta-G chain; Short=SCS-betaG; Flags: Precursor
TRINITY_DN28088_c7_g5_i1	7.16875	1.64871	5.41249e-08	5.38759e-07	3.823	4.654	3.555	0	0	0	N.A.	N.A.	N.A.
TRINITY_DN32072_c0_g1_i19	7.16685	6.47866	1.68848e-30	6.48771e-28	1347.1	1344.38	1321.01	5.831	6.34	7.666	N.A.	N.A.	N.A.
TRINITY_DN24188_c0_g2_i1	7.16349	1.64495	2.30588e-07	2.04024e-06	5.745	6.171	2.743	0	0	0	N.A.	N.A.	N.A.
TRINITY_DN20616_c0_g1_i1	7.16313	6.23038	1.06672e-22	1.27129e-20	153.933	297.084	137.446	0.272	1.429	1.396	gi|75154272|sp|Q8L817.1|ATCA7_ARATH	8.37e-25	RecName: Full=Alpha carbonic anhydrase 7; Short=AtaCA7; Short=AtalphaCA7; AltName: Full=Alpha carbonate dehydratase 7; Flags: Precursor
TRINITY_DN23309_c0_g1_i1	7.16307	4.60178	1.08896e-18	6.75221e-17	52.052	59.107	32.346	0.628	0	0	N.A.	N.A.	N.A.
TRINITY_DN30438_c2_g7_i1	7.15904	4.58683	3.35464e-10	4.98481e-09	28.225	56.54	3.578	0.131	0.271	0	gi|74762180|sp|Q5H9I0.1|TFDP3_HUMAN	3.39e-17	RecName: Full=Transcription factor Dp family member 3; AltName: Full=Cancer/testis antigen 30; Short=CT30; AltName: Full=Hepatocellular carcinoma-associated antigen 661
TRINITY_DN30565_c0_g2_i2	7.15799	1.64403	1.72513e-06	1.29638e-05	1.765	6.855	2.225	0	0	0	gi|2496792|sp|Q55874.1|Y103_SYNY3	9.66e-14	RecName: Full=Uncharacterized protein sll0103
TRINITY_DN31266_c0_g1_i1	7.15756	7.4391	8.99884e-15	2.84511e-13	58.675	39.762	266.028	0.291	1.004	0.658	N.A.	N.A.	N.A.
TRINITY_DN25948_c0_g1_i1	7.15731	1.64405	4.54733e-06	3.1522e-05	7.783	17.315	2.613	0	0	0	gi|408360340|sp|Q64471.4|GSTT1_MOUSE	6.56e-26	RecName: Full=Glutathione S-transferase theta-1; AltName: Full=GST class-theta-1
TRINITY_DN25493_c0_g3_i1	7.15714	1.63823	3.04357e-07	2.63363e-06	5.676	7.916	14.042	0	0	0	N.A.	N.A.	N.A.
TRINITY_DN25485_c0_g1_i1	7.15701	1.63826	9.74726e-08	9.24189e-07	8.875	5.943	5.791	0	0	0	gi|81895461|sp|Q80Z37.1|TOPRS_MOUSE	3.13e-06	RecName: Full=E3 ubiquitin-protein ligase Topors; AltName: Full=RING-type E3 ubiquitin transferase Topors; AltName: Full=SUMO1-protein E3 ligase Topors; AltName: Full=Topoisomerase I-binding RING finger protein; AltName: Full=Topoisomerase I-binding arginine/serine-rich protein; AltName: Full=Tumor suppressor p53-binding protein 3; Short=p53-binding protein 3; Short=p53BP3
TRINITY_DN23330_c0_g1_i1	7.15502	1.63639	2.87849e-05	0.000170085	17.409	8.076	1.001	0	0	0	N.A.	N.A.	N.A.
TRINITY_DN29566_c0_g1_i3	7.15331	1.63737	2.12013e-07	1.88944e-06	13.83	24.694	11.217	0	0	0	N.A.	N.A.	N.A.
TRINITY_DN19073_c0_g1_i1	7.15231	1.63449	0.000268686	0.0012793	10.904	5.19	0	0	0	0	gi|75313305|sp|Q9SD81.1|GDPD6_ARATH	4.64e-59	RecName: Full=Glycerophosphodiester phosphodiesterase GDPD6; AltName: Full=Glycerophosphodiester phosphodiesterase 6; Short=ATGDPD6; Flags: Precursor
TRINITY_DN28577_c0_g1_i2	7.15028	3.34185	2.166e-13	5.43938e-12	11.557	22.288	10.605	0.159	0	0	N.A.	N.A.	N.A.
TRINITY_DN31886_c0_g1_i8	7.15018	1.63546	6.31512e-07	5.13231e-06	2.146	7.471	4.908	0	0	0	gi|75329003|sp|Q8GZ26.1|BRN2L_ARATH	2.62e-48	RecName: Full=RNA-binding protein BRN2; AltName: Full=Protein BRUNO-LIKE 2; Short=AtBRN2
TRINITY_DN32810_c0_g1_i1	7.14945	1.63255	7.90003e-08	7.61886e-07	6.973	5.988	4.673	0	0	0	N.A.	N.A.	N.A.
TRINITY_DN17125_c0_g1_i1	7.14945	1.63258	2.46595e-05	0.000147732	11.996	6.559	0.73	0	0	0	N.A.	N.A.	N.A.
TRINITY_DN30497_c0_g1_i3	7.14944	1.63254	5.40958e-08	5.38621e-07	10.689	11.235	11.312	0	0	0	N.A.	N.A.	N.A.
TRINITY_DN4181_c0_g2_i1	7.14924	1.63838	4.29001e-06	2.98814e-05	3.404	15.341	3.849	0	0	0	N.A.	N.A.	N.A.
TRINITY_DN31787_c0_g1_i11	7.14707	1.64315	0.000484657	0.00216882	1.697	8.509	0	0	0	0	gi|135778|sp|P08058.3|THIO_RHOSH	1.89e-06	RecName: Full=Thioredoxin; Short=Trx
TRINITY_DN32072_c0_g4_i1	7.14639	9.71282	9.90979e-27	2.18435e-24	1565.96	1881.42	1793.86	6.656	4.757	16.863	N.A.	N.A.	N.A.
TRINITY_DN31586_c0_g4_i1	7.14095	3.32728	4.81449e-07	4.01103e-06	19.038	30.044	0.753	0	0.19	0	gi|74858185|sp|Q55BN8.1|NEK2_DICDI	1.31e-61	RecName: Full=Probable serine/threonine-protein kinase nek2; AltName: Full=Never in mitosis protein A-related protein kinase 2; AltName: Full=NimA-related protein kinase 2
TRINITY_DN32154_c0_g1_i4	7.13945	1.62789	1.07701e-06	8.39203e-06	6.759	15.752	4.732	0	0	0	gi|75041932|sp|Q5RAU0.1|ACOX3_PONAB	4.61e-19	RecName: Full=Peroxisomal acyl-coenzyme A oxidase 3; AltName: Full=Branched-chain acyl-CoA oxidase; Short=BRCACox; AltName: Full=Pristanoyl-CoA oxidase
TRINITY_DN22020_c0_g1_i1	7.1386	1.62489	2.67734e-06	1.94099e-05	3.15	13.642	16.538	0	0	0	N.A.	N.A.	N.A.
TRINITY_DN18813_c0_g1_i2	7.1368	1.62301	1.09728e-07	1.03066e-06	5.208	8.406	5.885	0	0	0	gi|229462806|sp|P52747.2|ZN143_HUMAN	1.01e-19	RecName: Full=Zinc finger protein 143; AltName: Full=SPH-binding factor; AltName: Full=Selenocysteine tRNA gene transcription-activating factor; Short=hStaf
TRINITY_DN25624_c0_g1_i1	7.13678	1.62301	1.22478e-07	1.13946e-06	5.15	6.695	3.79	0	0	0	gi|74962551|sp|Q17938.2|DAF36_CAEEL	1.11e-65	RecName: Full=Cholesterol 7-desaturase; AltName: Full=Cholesterol desaturase daf-36
TRINITY_DN12515_c0_g1_i1	7.13556	1.626	6.7054e-06	4.50454e-05	19.662	36.522	4.708	0	0	0	N.A.	N.A.	N.A.
TRINITY_DN32654_c0_g1_i1	7.1354	1.61999	6.82444e-07	5.51057e-06	3.93	5.315	11.453	0	0	0	N.A.	N.A.	N.A.
TRINITY_DN41810_c0_g1_i1	7.13486	6.04977	4.05959e-19	2.67526e-17	447.53	646.774	163.706	1.284	2.74	2.495	N.A.	N.A.	N.A.
TRINITY_DN31932_c0_g1_i1	7.1327	9.48832	4.49589e-26	9.03223e-24	1407.21	1914.29	1337.34	6.909	3.762	14.629	N.A.	N.A.	N.A.
TRINITY_DN11553_c0_g1_i1	7.13135	1.6192	2.87892e-07	2.50409e-06	8.358	11.303	4.673	0	0	0	gi|13626364|sp|O04487.1|EF1G1_ARATH	1.39e-18	RecName: Full=Probable elongation factor 1-gamma 1; Short=EF-1-gamma 1; AltName: Full=eEF-1B gamma 1
TRINITY_DN28398_c0_g1_i1	7.13066	1.62411	0.000245911	0.00118218	30.176	49.434	0	0	0	0	N.A.	N.A.	N.A.
TRINITY_DN17617_c0_g2_i1	7.13005	1.61615	4.48894e-07	3.75851e-06	4.311	6.616	11.724	0	0	0	gi|122222419|sp|Q0JI49.1|CIPKB_ORYSJ	1.35e-47	RecName: Full=CBL-interacting protein kinase 11; AltName: Full=OsCIPK11
TRINITY_DN17925_c0_g1_i3	7.12996	1.61311	2.2387e-06	1.64642e-05	18.121	7.152	34.535	0	0	0	N.A.	N.A.	N.A.
TRINITY_DN11454_c0_g1_i1	7.12985	4.94915	8.64913e-23	1.05768e-20	162.594	131.49	117.871	0.459	0.977	0.595	N.A.	N.A.	N.A.
TRINITY_DN10931_c0_g1_i1	7.1292	4.09457	7.46583e-18	3.983e-16	38.057	67.798	53.533	0	0.353	0.423	N.A.	N.A.	N.A.
TRINITY_DN30527_c0_g1_i1	7.12789	1.62027	3.15648e-06	2.25649e-05	1.463	5.589	1.53	0	0	0	gi|74854456|sp|Q54QE8.1|Y3913_DICDI	3.69e-20	RecName: Full=Heat shock protein DDB_G0283913
TRINITY_DN29980_c0_g1_i1	7.12774	4.62371	3.26815e-15	1.10907e-13	347.639	238.206	691.431	0	0	6.675	N.A.	N.A.	N.A.
TRINITY_DN27142_c0_g2_i1	7.12764	1.6173	4.66805e-06	3.22652e-05	6.954	7.688	1.389	0	0	0	N.A.	N.A.	N.A.
TRINITY_DN23059_c0_g1_i1	7.12726	4.58321	3.03428e-13	7.45736e-12	84.618	96.405	371.022	0	1.673	1.018	gi|461729|sp|P34893.1|CH10_ARATH	4.98e-30	RecName: Full=10 kDa chaperonin, mitochondrial; AltName: Full=Chaperonin 10; Short=CPN10; AltName: Full=Protein groES; Flags: Precursor
TRINITY_DN6634_c0_g1_i1	7.12564	8.21501	1.15138e-24	1.83998e-22	409.318	509.9	992.747	2.437	2.333	5.702	gi|1109550040|sp|B3FHT4.1|SUCA_BLAHN	9.41e-137	RecName: Full=Succinate--CoA ligase [ADP-forming] subunit alpha; AltName: Full=Succinyl-CoA synthetase subunit alpha; Short=SCS-alpha; Flags: Precursor
TRINITY_DN30834_c0_g2_i2	7.12489	1.61538	4.71785e-06	3.25934e-05	10.884	12.878	1.966	0	0	0	N.A.	N.A.	N.A.
TRINITY_DN26893_c0_g1_i1	7.12221	1.61042	4.33372e-07	3.64025e-06	6.437	4.642	2.319	0	0	0	N.A.	N.A.	N.A.
TRINITY_DN31859_c0_g1_i4	7.11894	1.61648	0.00028838	0.00136438	12.445	28.538	0	0	0	0	N.A.	N.A.	N.A.
TRINITY_DN27530_c1_g1_i1	7.11782	1.60961	6.13368e-07	4.99294e-06	5.637	13.55	5.203	0	0	0	N.A.	N.A.	N.A.
TRINITY_DN28592_c2_g4_i18	7.11776	1.6034	0.000429508	0.00194781	0	5.327	20.763	0	0	0	gi|75220013|sp|O80944.2|AKRC8_ARATH	4.04e-69	RecName: Full=Aldo-keto reductase family 4 member C8
TRINITY_DN28054_c0_g3_i1	7.11591	3.3281	2.43473e-14	7.10954e-13	19.175	12.25	16.797	0	0	0.225	N.A.	N.A.	N.A.
TRINITY_DN25693_c0_g1_i1	7.11512	4.55203	8.20039e-16	3.09507e-14	30.498	56.073	104.382	0.281	0.606	0	gi|119119|sp|P14604.1|ECHM_RAT	1.12e-114	RecName: Full=Enoyl-CoA hydratase, mitochondrial; AltName: Full=Enoyl-CoA hydratase 1; AltName: Full=Short-chain enoyl-CoA hydratase; Short=SCEH; Flags: Precursor
TRINITY_DN6030_c0_g1_i1	7.11497	1.59837	2.95359e-05	0.000174098	4.457	0.924	12.418	0	0	0	N.A.	N.A.	N.A.
TRINITY_DN14643_c0_g2_i1	7.11454	1.60461	1.04851e-07	9.88549e-07	10.104	16.117	14.148	0	0	0	N.A.	N.A.	N.A.
TRINITY_DN28556_c0_g1_i1	7.1145	3.32683	1.18342e-14	3.66574e-13	11.577	16.22	13.277	0	0	0.189	gi|68565725|sp|Q6AZT7.1|NPHP3_XENLA	1.14e-19	RecName: Full=Nephrocystin-3
TRINITY_DN15835_c0_g1_i1	7.11391	4.55475	1.01948e-19	7.42846e-18	30.001	36.42	50.261	0.347	0.181	0	gi|74897054|sp|Q54PS9.1|OSB9_DICDI	2.41e-47	RecName: Full=Oxysterol-binding protein 9; Short=OSBPi
TRINITY_DN38545_c0_g1_i1	7.11339	1.60771	1.17975e-05	7.52557e-05	18.111	28.367	2.896	0	0	0	N.A.	N.A.	N.A.
TRINITY_DN31821_c0_g1_i2	7.11305	3.30552	1.96802e-13	4.97238e-12	31.444	20.748	43.787	0	0.371	0	N.A.	N.A.	N.A.
TRINITY_DN25834_c0_g1_i1	7.11256	3.3064	9.75969e-13	2.20447e-11	15.186	37.161	18.539	0.262	0	0	gi|75207554|sp|Q9SSR0.1|RBL5_ARATH	1.28e-15	RecName: Full=RHOMBOID-like protein 5; Short=AtRBL5
TRINITY_DN13536_c0_g1_i1	7.11185	1.6027	2.09883e-07	1.87212e-06	9.041	10.3	5.273	0	0	0	N.A.	N.A.	N.A.
TRINITY_DN31636_c0_g1_i1	7.11106	8.27824	2.13965e-27	5.20586e-25	175.975	261.44	251.621	0.769	0.805	2.279	gi|332321855|sp|C6HAY7.1|VPS10_AJECH	4.35e-60	RecName: Full=Vacuolar protein sorting/targeting protein 10; AltName: Full=Carboxypeptidase Y receptor; Short=CPY receptor; AltName: Full=Sortilin VPS10; AltName: Full=Vacuolar carboxypeptidase sorting receptor VPS10; Flags: Precursor
TRINITY_DN25927_c0_g2_i1	7.1104	1.59956	4.70402e-07	3.92551e-06	11.811	12.433	27.92	0	0	0	gi|41018378|sp|O77404.1|TYPX_TRYBB	6.34e-28	RecName: Full=Tryparedoxin; Short=TryX
TRINITY_DN32328_c2_g1_i9	7.10645	4.05027	1.24085e-12	2.75586e-11	25.563	11.726	54.698	0	0.525	0	N.A.	N.A.	N.A.
TRINITY_DN32338_c1_g1_i2	7.10606	6.82015	2.99079e-25	5.27062e-23	23.641	30.968	23.271	0.253	0.027	0.162	N.A.	N.A.	N.A.
TRINITY_DN29100_c0_g2_i9	7.10511	1.59572	4.05751e-07	3.42872e-06	5.647	3.114	2.284	0	0	0	gi|74739633|sp|O75808.1|CAN15_HUMAN	3.1e-51	RecName: Full=Calpain-15; AltName: Full=Small optic lobes homolog
TRINITY_DN26581_c0_g1_i1	7.10328	3.32138	4.04471e-12	8.27958e-11	23.798	61.89	23.989	0	0	0.513	N.A.	N.A.	N.A.
TRINITY_DN29322_c0_g1_i1	7.10299	1.60194	0.000268687	0.0012793	10.065	17.007	0	0	0	0	gi|97176326|sp|Q2KIN6.1|MPV17_BOVIN	8.17e-22	RecName: Full=Protein Mpv17
TRINITY_DN23258_c0_g1_i1	7.10225	1.59061	2.38617e-06	1.74592e-05	7.325	1.597	4.061	0	0	0	N.A.	N.A.	N.A.
TRINITY_DN26405_c0_g1_i1	7.10059	3.29254	3.72319e-12	7.65709e-11	19.116	6.262	12.006	0	0.145	0	N.A.	N.A.	N.A.
TRINITY_DN6786_c0_g1_i1	7.10009	1.5886	9.10088e-06	5.9512e-05	5.774	5.201	26.249	0	0	0	gi|158931120|sp|Q53GQ0.2|DHB12_HUMAN	1.24e-18	RecName: Full=Very-long-chain 3-oxoacyl-CoA reductase; AltName: Full=17-beta-hydroxysteroid dehydrogenase 12; Short=17-beta-HSD 12; AltName: Full=3-ketoacyl-CoA reductase; Short=KAR; AltName: Full=Estradiol 17-beta-dehydrogenase 12; AltName: Full=Short chain dehydrogenase/reductase family 12C member 1
TRINITY_DN18447_c0_g1_i1	7.09967	1.5918	1.21342e-07	1.13009e-06	6.213	7.209	9.381	0	0	0	gi|952543419|sp|F4JBP3.1|ATG1B_ARATH	1.79e-42	RecName: Full=Serine/threonine-protein kinase ATG1b; AltName: Full=Autophagy-related protein 1b; Short=AtAPG1b
TRINITY_DN26206_c0_g1_i1	7.09714	1.58151	0.00024361	0.0011726	6.759	0	7.192	0	0	0	gi|218527737|sp|A7GS57.1|MTNK_BACCN	6.24e-07	RecName: Full=Methylthioribose kinase; Short=MTR kinase
TRINITY_DN31661_c0_g1_i2	7.09558	3.30858	6.84777e-15	2.20367e-13	9.207	9.49	9.122	0	0	0.135	gi|239938883|sp|Q9P2N7.3|KLH13_HUMAN	5.79e-09	RecName: Full=Kelch-like protein 13; AltName: Full=BTB and kelch domain-containing protein 2
TRINITY_DN23235_c0_g1_i1	7.09422	4.04104	1.86288e-14	5.53863e-13	51.574	36.032	106.218	0	0.877	0	N.A.	N.A.	N.A.
TRINITY_DN13286_c0_g1_i1	7.09405	1.58469	3.51661e-06	2.48913e-05	3.277	3.285	12.077	0	0	0	N.A.	N.A.	N.A.
TRINITY_DN34535_c0_g1_i1	7.09334	1.58474	6.46393e-07	5.24295e-06	14.415	4.996	8.946	0	0	0	N.A.	N.A.	N.A.
TRINITY_DN29100_c0_g2_i3	7.09296	1.58282	0.000489967	0.00219007	7.178	1.688	0	0	0	0	gi|74739633|sp|O75808.1|CAN15_HUMAN	5.2e-53	RecName: Full=Calpain-15; AltName: Full=Small optic lobes homolog
TRINITY_DN2478_c0_g1_i1	7.09193	1.58596	9.15224e-08	8.72006e-07	13.206	16.676	15.161	0	0	0	N.A.	N.A.	N.A.
TRINITY_DN27193_c4_g7_i1	7.09149	4.9116	1.13942e-17	5.91716e-16	64.4	146.66	49.225	0.3	0.633	0.387	N.A.	N.A.	N.A.
TRINITY_DN31881_c1_g1_i9	7.08942	5.19921	1.189e-22	1.40512e-20	382.897	438.441	359.616	3.928	0	1.811	N.A.	N.A.	N.A.
TRINITY_DN12916_c0_g1_i1	7.08932	1.58401	1.06242e-07	1.00073e-06	12.572	17.816	15.455	0	0	0	N.A.	N.A.	N.A.
TRINITY_DN27494_c0_g1_i1	7.08877	5.42041	3.36134e-18	1.89385e-16	47.537	51.989	88.15	0.919	0	0	gi|1703227|sp|P52894.1|ALA2_HORVU	9.82e-148	RecName: Full=Alanine aminotransferase 2; Short=ALAAT-2; AltName: Full=Glutamate pyruvate transaminase 2; Short=GPT; AltName: Full=Glutamic--alanine transaminase 2; AltName: Full=Glutamic--pyruvic transaminase 2
TRINITY_DN31958_c0_g1_i3	7.08764	4.03812	1.85496e-17	9.32987e-16	48.21	32.131	33.817	0.459	0	0	N.A.	N.A.	N.A.
TRINITY_DN2947_c0_g1_i1	7.08669	1.58206	1.30013e-07	1.20494e-06	27.806	33.945	21.74	0	0	0	N.A.	N.A.	N.A.
TRINITY_DN31642_c5_g3_i8	7.08499	1.59036	0.000387953	0.00178037	41.343	119.765	1.13	0	0	0	N.A.	N.A.	N.A.
TRINITY_DN31348_c0_g1_i1	7.084	1.58011	1.99818e-07	1.79075e-06	8.739	10.859	6.439	0	0	0	gi|136479|sp|P13693.1|TCTP_HUMAN	6.44e-07	RecName: Full=Translationally-controlled tumor protein; Short=TCTP; AltName: Full=Fortilin; AltName: Full=Histamine-releasing factor; Short=HRF; AltName: Full=p23
TRINITY_DN9530_c0_g1_i1	7.08295	1.58842	0.00012674	0.000651872	5.12	18.033	0.471	0	0	0	N.A.	N.A.	N.A.
TRINITY_DN19897_c0_g1_i1	7.08292	1.58332	8.27026e-06	5.45263e-05	5.374	10.3	1.354	0	0	0	gi|116242816|sp|Q86TI0.2|TBCD1_HUMAN	2.97e-24	RecName: Full=TBC1 domain family member 1
TRINITY_DN27456_c0_g1_i1	7.08214	3.27691	2.5441e-13	6.33233e-12	53.671	26.097	35.889	0.431	0	0	gi|81872383|sp|Q99N11.1|DUS22_MOUSE	1.45e-25	RecName: Full=Dual specificity protein phosphatase 22; AltName: Full=Low molecular weight dual specificity phosphatase 2; Short=LMW-DSP2
TRINITY_DN28650_c0_g1_i1	7.0814	3.27616	1.34542e-13	3.52209e-12	17.663	9.285	13.289	0	0.163	0	gi|82233785|sp|Q5ZJH6.1|ULK3_CHICK	5.35e-37	RecName: Full=Serine/threonine-protein kinase ULK3; AltName: Full=Unc-51-like kinase 3
TRINITY_DN31932_c1_g6_i2	7.08117	4.52273	1.36732e-19	9.77061e-18	798.993	1037.74	874.852	0	13.972	0	N.A.	N.A.	N.A.
TRINITY_DN21869_c0_g1_i1	7.07957	1.57493	2.90686e-07	2.5259e-06	14.503	8.167	7.922	0	0	0	N.A.	N.A.	N.A.
TRINITY_DN26507_c0_g1_i1	7.07935	1.57819	0.000261386	0.00124894	12.523	10.083	0	0	0	0	N.A.	N.A.	N.A.
TRINITY_DN27145_c0_g1_i1	7.07813	3.3105	2.41031e-08	2.54668e-07	15.576	54.453	4.579	0	0	0.351	gi|75309802|sp|Q9FV70.1|E2FC_ARATH	3.77e-32	RecName: Full=Transcription factor E2FC; AltName: Full=E2F transcription factor-2; Short=AtE2F2
TRINITY_DN34386_c0_g1_i1	7.07672	1.57295	1.17896e-07	1.10091e-06	20.111	16.128	20.434	0	0	0	N.A.	N.A.	N.A.
TRINITY_DN21249_c0_g1_i1	7.0763	3.26704	5.8761e-07	4.80439e-06	32.049	53.666	1.377	0	0.344	0	N.A.	N.A.	N.A.
TRINITY_DN31166_c0_g1_i4	7.0744	4.95432	7.85691e-15	2.50775e-13	164.866	109.328	336.593	0	0	3.135	N.A.	N.A.	N.A.
TRINITY_DN28280_c0_g2_i1	7.0743	1.571	5.01969e-07	4.1652e-06	4.545	2.715	1.883	0	0	0	gi|71152120|sp|Q99LI8.2|HGS_MOUSE	9.88e-09	RecName: Full=Hepatocyte growth factor-regulated tyrosine kinase substrate
TRINITY_DN30249_c0_g2_i1	7.07158	5.41716	2.72934e-14	7.92049e-13	48.229	113.845	15.855	0.441	0.307	0.189	N.A.	N.A.	N.A.
TRINITY_DN30246_c0_g2_i13	7.06888	1.56706	2.6465e-07	2.31511e-06	103.909	77.767	53.439	0	0	0	gi|302393788|sp|P23398.2|UBIQP_STRPU	3.1e-49	RecName: Full=Polyubiquitin; Contains: RecName: Full=Ubiquitin; Flags: Precursor
TRINITY_DN31910_c0_g2_i5	7.06825	1.58576	0.00617698	0.0202247	0	2.726	0	0	0	0	gi|116241271|sp|P55201.2|BRPF1_HUMAN	1.98e-12	RecName: Full=Peregrin; AltName: Full=Bromodomain and PHD finger-containing protein 1; AltName: Full=Protein Br140
TRINITY_DN24377_c0_g1_i1	7.06472	4.01391	2.99364e-15	1.02697e-13	42.543	22.938	64.774	0.291	0.298	0	N.A.	N.A.	N.A.
TRINITY_DN22572_c0_g1_i1	7.06358	1.56311	1.73335e-07	1.56941e-06	7.646	7.619	4.861	0	0	0	N.A.	N.A.	N.A.
TRINITY_DN28398_c0_g1_i5	7.06244	1.56642	2.52531e-05	0.000151005	40.407	56.506	4.143	0	0	0	N.A.	N.A.	N.A.
TRINITY_DN28831_c0_g1_i2	7.06183	1.55978	3.50943e-07	3.00201e-06	4.048	1.939	3.696	0	0	0	gi|9911002|sp|P77148.1|YDHS_ECOLI	6.8e-10	RecName: Full=Uncharacterized protein YdhS
TRINITY_DN21135_c0_g1_i1	7.06067	1.56114	6.73897e-07	5.44656e-06	6.905	6.125	2.637	0	0	0	gi|3023956|sp|Q00808.1|HETE1_PODAS	1.16e-81	RecName: Full=Vegetative incompatibility protein HET-E-1
TRINITY_DN30623_c0_g1_i6	7.06052	1.5611	1.07586e-06	8.38402e-06	2.614	7.768	9.252	0	0	0	gi|147742930|sp|Q4V8C5.2|AR2BP_RAT	4.35e-21	RecName: Full=ADP-ribosylation factor-like protein 2-binding protein; Short=ARF-like 2-binding protein; AltName: Full=Binder of ARF2 protein 1
TRINITY_DN31615_c1_g5_i1	7.06028	1.56444	7.08829e-06	4.73597e-05	21.662	36.785	5.191	0	0	0	gi|2499615|sp|Q40532.1|NTF4_TOBAC	1.41e-08	RecName: Full=Mitogen-activated protein kinase homolog NTF4; AltName: Full=P45
TRINITY_DN19832_c0_g3_i1	7.05814	1.56245	2.45104e-06	1.79038e-05	2.468	10.471	4.602	0	0	0	N.A.	N.A.	N.A.
TRINITY_DN3428_c0_g1_i1	7.05757	1.55918	3.4603e-06	2.45224e-05	9.782	8.452	2.048	0	0	0	N.A.	N.A.	N.A.
TRINITY_DN27975_c0_g1_i2	7.05674	1.55919	0.000286256	0.00135497	8.924	6.228	0	0	0	0	gi|281185495|sp|P24821.3|TENA_HUMAN	4.79e-21	RecName: Full=Tenascin; Short=TN; AltName: Full=Cytotactin; AltName: Full=GMEM; AltName: Full=GP 150-225; AltName: Full=Glioma-associated-extracellular matrix antigen; AltName: Full=Hexabrachion; AltName: Full=JI; AltName: Full=Myotendinous antigen; AltName: Full=Neuronectin; AltName: Full=Tenascin-C; Short=TN-C; Flags: Precursor
TRINITY_DN32786_c0_g1_i1	7.05284	3.28978	2.43253e-07	2.14125e-06	17.165	22.926	0.847	0	0	0.198	N.A.	N.A.	N.A.
TRINITY_DN27536_c0_g1_i1	7.05284	3.26971	9.78145e-14	2.61813e-12	14.347	9.125	8.628	0	0	0.162	N.A.	N.A.	N.A.
TRINITY_DN27297_c0_g2_i1	7.05257	3.24923	3.37098e-12	6.98175e-11	23.876	23.143	8.993	0	0.226	0	gi|75329652|sp|Q8L3Z8.1|FZR2_ARATH	1.17e-70	RecName: Full=Protein FIZZY-RELATED 2; AltName: Full=Cell cycle switch protein CCS52A1
TRINITY_DN31245_c0_g1_i1	7.04998	1.55321	3.7316e-07	3.1766e-06	40.28	85.808	57.005	0	0	0	N.A.	N.A.	N.A.
TRINITY_DN28412_c0_g1_i1	7.04902	6.35239	1.13847e-19	8.23574e-18	68.398	259.022	124.592	1.144	0.606	0.739	gi|75244593|sp|Q8H100.1|AGD8_ARATH	7.69e-30	RecName: Full=Probable ADP-ribosylation factor GTPase-activating protein AGD8; Short=ARF GAP AGD8; AltName: Full=Protein ARF-GAP DOMAIN 8; Short=AtAGD8
TRINITY_DN21699_c0_g1_i1	7.0483	6.24463	4.66977e-26	9.35483e-24	75.089	82.25	129.477	0.525	0.416	0.676	N.A.	N.A.	N.A.
TRINITY_DN26633_c0_g1_i3	7.04673	3.24263	9.38272e-12	1.80653e-10	32.663	34.047	86.538	0.572	0	0	N.A.	N.A.	N.A.
TRINITY_DN30822_c2_g1_i3	7.0465	5.40925	3.17479e-21	3.01263e-19	175	104.252	199.653	0	1.628	1.225	gi|75325408|sp|Q6Z437.1|MPK3_ORYSJ	8.88e-46	RecName: Full=Mitogen-activated protein kinase 3; Short=MAP kinase 3; AltName: Full=MAP kinase 2; AltName: Full=OsMAP3; AltName: Full=OsMAPK2
TRINITY_DN28167_c0_g4_i1	7.0464	3.24379	4.44268e-13	1.06038e-11	29.191	41.096	63.302	0.506	0	0	N.A.	N.A.	N.A.
TRINITY_DN32126_c1_g1_i21	7.04606	1.5479	0.000353216	0.00163688	7.422	3.353	0	0	0	0	gi|74847567|sp|Q6B9X6.1|VWKA_DICDI	3.17e-21	RecName: Full=Alpha-protein kinase vwkA; AltName: Full=von Willebrand factor A alpha-kinase; Short=vWF kinase
TRINITY_DN8321_c0_g1_i1	7.04579	4.50395	1.00741e-16	4.48897e-15	48.18	52.297	117.271	0	0.714	0.432	N.A.	N.A.	N.A.
TRINITY_DN23175_c0_g1_i1	7.04565	5.61326	2.227e-19	1.53974e-17	49.351	107.857	33.37	0.403	0.289	0.351	gi|224493148|sp|A5D7P0.1|MPIP3_BOVIN	6.04e-27	RecName: Full=M-phase inducer phosphatase 3; AltName: Full=Dual specificity phosphatase Cdc25C
TRINITY_DN27633_c0_g1_i2	7.04493	6.74074	5.60873e-26	1.1047e-23	414.819	317.273	683.015	3.159	2.867	1.748	N.A.	N.A.	N.A.
TRINITY_DN32126_c1_g1_i11	7.04277	1.54927	1.19946e-05	7.64363e-05	6.418	7.768	0.989	0	0	0	gi|74847567|sp|Q6B9X6.1|VWKA_DICDI	8.05e-22	RecName: Full=Alpha-protein kinase vwkA; AltName: Full=von Willebrand factor A alpha-kinase; Short=vWF kinase
TRINITY_DN32099_c1_g1_i8	7.04169	1.54049	0.000644819	0.00279603	18.599	3.73	0	0	0	0	N.A.	N.A.	N.A.
TRINITY_DN27654_c0_g1_i2	7.04091	4.0138	4.09882e-11	7.10573e-10	15.722	8.019	52.933	0.169	0	0.216	gi|75322408|sp|Q65XV7.1|RFA1C_ORYSJ	2.49e-47	RecName: Full=Replication protein A 70 kDa DNA-binding subunit C; Short=OsRPA70c; AltName: Full=Replication factor A protein 1C; AltName: Full=Replication protein A 1C
TRINITY_DN31209_c0_g1_i5	7.03996	1.53492	0.000437481	0.00197912	2.76	0	8.569	0	0	0	N.A.	N.A.	N.A.
TRINITY_DN27428_c0_g1_i1	7.03991	1.5404	9.78044e-06	6.35006e-05	3.862	4.471	18.904	0	0	0	N.A.	N.A.	N.A.
TRINITY_DN9055_c0_g1_i1	7.03904	1.54729	6.57249e-05	0.000359702	21.476	25.527	0.989	0	0	0	N.A.	N.A.	N.A.
TRINITY_DN11460_c0_g1_i2	7.03749	1.54526	4.09735e-06	2.86586e-05	2.468	13.243	8.451	0	0	0	N.A.	N.A.	N.A.
TRINITY_DN24329_c0_g1_i1	7.03463	1.53989	3.46984e-07	2.97067e-06	5.413	5.121	2.719	0	0	0	N.A.	N.A.	N.A.
TRINITY_DN17155_c1_g1_i1	7.03459	1.53986	3.45619e-07	2.96152e-06	4.447	8.418	8.946	0	0	0	N.A.	N.A.	N.A.
TRINITY_DN40706_c0_g1_i1	7.03459	1.53986	3.45975e-07	2.96349e-06	14.747	27.945	30.109	0	0	0	gi|6094213|sp|O74966.1|RUXG_SCHPO	8.92e-19	RecName: Full=Small nuclear ribonucleoprotein G; Short=snRNP-G; AltName: Full=Sm protein G; Short=Sm-G; Short=SmG
TRINITY_DN29227_c0_g1_i8	7.03391	1.54331	1.35777e-05	8.5464e-05	35.443	54.749	5.144	0	0.714	0	N.A.	N.A.	N.A.
TRINITY_DN14530_c0_g3_i1	7.03207	1.53788	1.61331e-07	1.4681e-06	7.646	10.117	7.192	0	0	0	N.A.	N.A.	N.A.
TRINITY_DN3164_c0_g1_i1	7.03086	3.22853	2.8281e-12	5.93252e-11	10.533	18.159	28.638	0	0.235	0	gi|2499420|sp|P77258.1|NEMA_ECOLI	5.89e-86	RecName: Full=N-ethylmaleimide reductase; AltName: Full=N-ethylmaleimide reducing enzyme
TRINITY_DN30497_c0_g2_i1	7.03018	1.5344	6.02881e-07	4.91839e-06	9.421	7.847	18.315	0	0	0	N.A.	N.A.	N.A.
TRINITY_DN18794_c0_g1_i2	7.02994	4.90371	3.90897e-17	1.86345e-15	28.44	57.669	34.982	0	0	0.73	gi|224493115|sp|A7RM45.1|LMBD1_NEMVE	1.62e-37	RecName: Full=Probable lysosomal cobalamin transporter
TRINITY_DN17564_c0_g1_i1	7.0273	1.53239	5.24353e-07	4.33457e-06	11.236	10.129	20.999	0	0	0	N.A.	N.A.	N.A.
TRINITY_DN27950_c0_g2_i5	7.02632	1.54273	5.64383e-05	0.00031406	0.985	6.308	0.718	0	0	0	N.A.	N.A.	N.A.
TRINITY_DN31859_c0_g4_i1	7.02605	5.09859	1.74231e-07	1.57651e-06	70.515	180.445	2.095	0.769	0.543	0	N.A.	N.A.	N.A.
TRINITY_DN24188_c0_g3_i1	7.0228	1.53534	6.74602e-06	4.52837e-05	5.764	16.539	3.166	0	0	0	N.A.	N.A.	N.A.
TRINITY_DN29973_c0_g3_i2	7.02209	1.5319	2.753e-05	0.000163287	5.54	5.327	0.377	0	0	0	gi|27923860|sp|Q91820.1|AURAA_XENLA	6.96e-76	RecName: Full=Aurora kinase A-A; AltName: Full=Aurora/IPL1-related kinase 1; Short=ARK-1; Short=Aurora-related kinase 1; AltName: Full=Serine/threonine-protein kinase 6-A; AltName: Full=Serine/threonine-protein kinase Eg2-A; Short=pEg2; AltName: Full=Serine/threonine-protein kinase aurora-A; AltName: Full=p46Eg265
TRINITY_DN27870_c0_g1_i2	7.02159	1.52837	2.15614e-07	1.91837e-06	51.37	46.309	71	0	0	0	N.A.	N.A.	N.A.
TRINITY_DN26753_c0_g1_i4	7.02158	1.52838	1.93212e-07	1.73597e-06	4.204	2.988	3.543	0	0	0	gi|341942136|sp|Q6A4L0.3|S22AD_MOUSE	1.95e-29	RecName: Full=Solute carrier family 22 member 13; AltName: Full=Organic cation transporter-like 3; Short=ORCTL-3
TRINITY_DN23937_c0_g1_i1	7.01886	1.52636	1.81743e-07	1.64089e-06	6.876	6.616	8.769	0	0	0	N.A.	N.A.	N.A.
TRINITY_DN29274_c0_g2_i7	7.01827	4.47709	1.22787e-19	8.82801e-18	122.557	113.537	171.121	0	1.338	0.82	gi|75146195|sp|Q7Y1W9.1|SAP9_ORYSJ	6.57e-25	RecName: Full=Zinc finger A20 and AN1 domain-containing stress-associated protein 9; Short=OsSAP9
TRINITY_DN26446_c0_g2_i1	7.01822	3.21829	4.18914e-14	1.1863e-12	38.808	34.492	28.508	0.394	0	0	N.A.	N.A.	N.A.
TRINITY_DN24336_c0_g3_i1	7.01799	1.52786	5.51788e-07	4.54002e-06	3.901	7.916	3.92	0	0	0	N.A.	N.A.	N.A.
TRINITY_DN29861_c2_g1_i8	7.01541	1.53678	0.000277916	0.00131931	1.6	11.383	0.341	0	0.036	0	N.A.	N.A.	N.A.
TRINITY_DN30269_c1_g1_i9	7.01536	1.51883	0.000747604	0.00318902	25.758	4.574	0	0	0	0	N.A.	N.A.	N.A.
TRINITY_DN31787_c0_g1_i10	7.01405	4.00887	2.20154e-13	5.52271e-12	31.22	67.901	22.529	0	0	0.847	gi|20138094|sp|Q9Z645.1|DSBE_TATCI	1.44e-06	RecName: Full=Thiol:disulfide interchange protein DsbE; AltName: Full=Cytochrome c biogenesis protein CcmG
TRINITY_DN31361_c0_g1_i5	7.01347	1.52234	2.50512e-07	2.19882e-06	18.814	14.714	11.406	0	0	0	N.A.	N.A.	N.A.
TRINITY_DN32269_c0_g1_i3	7.01145	1.51117	0.0019704	0.00748102	6.798	0	0.33	0	0	0	N.A.	N.A.	N.A.
TRINITY_DN23876_c0_g1_i1	7.01074	1.52032	2.31681e-07	2.04811e-06	10.992	9.912	6.992	0	0	0	gi|82000119|sp|Q5UQA6.1|ADPRM_MIMIV	1.83e-10	RecName: Full=Putative ADP-ribosyl glycohydrolase L543 [Acanthamoeba polyphaga mimivirus]
TRINITY_DN4392_c0_g1_i1	7.01057	1.52029	1.5007e-06	1.14077e-05	2.692	6.581	9.275	0	0	0	gi|74674416|sp|Q4WY33.1|NHP6_ASPFU	1.17e-09	RecName: Full=Non-histone chromosomal protein 6
TRINITY_DN31352_c0_g1_i2	7.00982	3.9629	8.98577e-16	3.37338e-14	15.79	31.949	33.134	0.375	0.099	0.117	gi|74858271|sp|Q55BZ5.1|DCD1A_DICDI	1.49e-47	RecName: Full=Protein dcd1A; AltName: Full=Acid ceramidase-like protein A; Flags: Precursor
TRINITY_DN31932_c1_g2_i4	7.0087	6.45014	3.20441e-28	8.90586e-26	1164.86	1497.51	1347.3	3.909	5.743	11.747	N.A.	N.A.	N.A.
TRINITY_DN29614_c0_g1_i2	7.00805	1.51829	1.59737e-07	1.45472e-06	7.939	9.444	8.004	0	0	0	gi|544010|sp|Q05540.1|CHIB_SOLLC	3.42e-11	RecName: Full=Acidic 27 kDa endochitinase; Flags: Precursor
TRINITY_DN29640_c0_g2_i1	7.00795	3.96228	5.09308e-18	2.77612e-16	64.097	68.984	84.925	0.487	0.525	0	gi|20138159|sp|O49069.1|GPX4_GOSHI	1.96e-46	RecName: Full=Probable phospholipid hydroperoxide glutathione peroxidase; Short=PHGPx
TRINITY_DN12516_c0_g2_i1	7.00527	1.53082	0.000544694	0.00240806	0.917	13.562	0.306	0	0	0	N.A.	N.A.	N.A.
TRINITY_DN32324_c1_g3_i10	7.00371	3.99541	3.29681e-14	9.45412e-13	75.05	30.523	71.212	0	0	0.901	gi|135499|sp|P10878.1|TBB_TOXGO	0	RecName: Full=Tubulin beta chain; AltName: Full=Beta-tubulin
TRINITY_DN29768_c0_g1_i4	7.00272	1.51781	2.67378e-06	1.93928e-05	4.379	11.851	3.39	0	0	0	gi|122237705|sp|Q1PDP9.1|MY115_ARATH	4.1e-21	RecName: Full=Transcription factor MYB115; AltName: Full=Myb-related protein 115; Short=AtMYB115
TRINITY_DN28732_c0_g1_i1	7.00161	3.95625	1.31933e-17	6.79622e-16	19.038	23.873	24.295	0.309	0	0	N.A.	N.A.	N.A.
TRINITY_DN24380_c0_g3_i1	7.00157	4.82365	6.34592e-10	8.9619e-09	33.97	51.168	3.025	0.328	0	0.144	gi|74837488|sp|Q6S004.1|KIF6_DICDI	1.91e-124	RecName: Full=Kinesin-related protein 6; AltName: Full=Kinesin family member 6; AltName: Full=Kinesin-13
TRINITY_DN5227_c0_g1_i1	7.00049	1.50491	0.000248976	0.00119525	1.697	1.528	23.93	0	0	0	N.A.	N.A.	N.A.
TRINITY_DN5842_c0_g1_i1	7.00024	1.51065	3.20304e-07	2.75804e-06	8.037	4.574	7.663	0	0	0	gi|75150630|sp|Q8GUI6.1|JMJ14_ARATH	7.95e-29	RecName: Full=Probable lysine-specific demethylase JMJ14; AltName: Full=Jumonji domain-containing protein 14; AltName: Full=Jumonji domain-containing protein 4; AltName: Full=Lysine-specific histone demethylase JMJ14; AltName: Full=Protein JUMONJI 14
TRINITY_DN19587_c0_g1_i1	6.99965	3.22118	4.47216e-13	1.06669e-11	33.063	30.203	16.632	0	0	0.405	N.A.	N.A.	N.A.
TRINITY_DN27632_c0_g1_i2	6.99957	1.51221	4.02687e-07	3.40528e-06	3.131	6.57	5.532	0	0	0	N.A.	N.A.	N.A.
TRINITY_DN29244_c0_g1_i1	6.99772	3.98378	1.91592e-06	1.42725e-05	34.741	61.821	0.306	0	0.226	0.279	gi|145559450|sp|P05689.2|CATZ_BOVIN	8.27e-59	RecName: Full=Cathepsin Z; Flags: Precursor
TRINITY_DN31787_c0_g1_i13	6.99766	5.94121	4.9285e-20	3.8296e-18	58.05	135.186	54.004	0.319	0.298	0.847	gi|34395757|sp|Q81SZ9.1|RESA_BACAN	5.02e-07	RecName: Full=Thiol-disulfide oxidoreductase ResA
TRINITY_DN32912_c0_g1_i1	6.99484	3.94877	1.3458e-16	5.87099e-15	30.605	33.888	19.41	0	0.407	0	N.A.	N.A.	N.A.
TRINITY_DN19962_c0_g1_i1	6.99457	1.50657	2.52712e-07	2.21702e-06	5.325	3.958	5.673	0	0	0	gi|1723580|sp|Q10496.1|GYP51_SCHPO	2.93e-10	RecName: Full=GTPase activating protein Gyp51
TRINITY_DN30806_c0_g3_i4	6.99202	1.50452	8.24278e-07	6.55572e-06	4.408	5.965	10.535	0	0	0	gi|239977065|sp|C0SPA5.1|ADHA_BACSU	3.14e-47	RecName: Full=Probable formaldehyde dehydrogenase AdhA
TRINITY_DN31728_c2_g1_i2	6.99168	4.43544	5.47208e-18	2.9689e-16	99.745	108.221	194.792	1.191	0.38	0	gi|1169186|sp|P43156.1|CYSP_HEMSP	1.68e-38	RecName: Full=Thiol protease SEN102; Flags: Precursor
TRINITY_DN27855_c0_g1_i1	6.99095	3.96786	3.14945e-09	3.94818e-08	30.917	5.521	84.148	0.272	0	0.351	gi|51701294|sp|Q9P959.2|AOX_EMENI	6.38e-76	RecName: Full=Alternative oxidase, mitochondrial; Flags: Precursor
TRINITY_DN39363_c0_g1_i1	6.99031	3.94558	3.45121e-18	1.93673e-16	163.628	156.219	178.596	1.097	1.185	0	N.A.	N.A.	N.A.
TRINITY_DN20431_c0_g1_i1	6.99011	1.50616	4.10573e-06	2.87115e-05	12.435	15.341	3.308	0	0	0	N.A.	N.A.	N.A.
TRINITY_DN39965_c0_g1_i1	6.98984	1.50254	0.000406928	0.00185824	24.753	10.824	0	0	0	0	N.A.	N.A.	N.A.
TRINITY_DN29274_c0_g2_i3	6.98843	3.18966	3.48226e-13	8.46663e-12	103.5	78.885	150.511	1.256	0	0	gi|75149663|sp|Q852K5.1|SAP6_ORYSJ	9.96e-06	RecName: Full=Zinc finger A20 and AN1 domain-containing stress-associated protein 6; Short=OsSAP6
TRINITY_DN12517_c0_g1_i1	6.98795	1.5041	1.00876e-06	7.90673e-06	3.414	8.794	5.026	0	0	0	N.A.	N.A.	N.A.
TRINITY_DN31697_c2_g3_i1	6.98742	3.94224	1.94368e-17	9.72045e-16	32.01	39.477	29.415	0	0.488	0	gi|122222419|sp|Q0JI49.1|CIPKB_ORYSJ	3.43e-29	RecName: Full=CBL-interacting protein kinase 11; AltName: Full=OsCIPK11
TRINITY_DN42368_c0_g1_i1	6.98657	1.5005	4.09069e-05	0.000234366	29.113	14.874	1.966	0	0	0	N.A.	N.A.	N.A.
TRINITY_DN31615_c1_g1_i3	6.9852	1.50414	0.000306949	0.00144372	10.709	11.76	0	0	0	0	gi|585454|sp|Q06060.1|MPK_PEA	2.4e-46	RecName: Full=Mitogen-activated protein kinase homolog D5
TRINITY_DN32053_c0_g2_i1	6.98474	5.33161	1.01317e-13	2.70364e-12	20.491	36.157	4.543	0.103	0.172	0.072	gi|74996734|sp|Q54KD0.1|Y7407_DICDI	2.61e-11	RecName: Full=TPR repeat-containing protein DDB_G0287407
TRINITY_DN28553_c0_g1_i1	6.98423	3.21799	2.44888e-09	3.13535e-08	4.233	25.447	7.274	0	0	0.189	gi|75213438|sp|Q9SYG9.1|CCX4_ARATH	8.6e-25	RecName: Full=Cation/calcium exchanger 4; Short=AtCCX4; AltName: Full=Protein CATION CALCIUM EXCHANGER 4; AltName: Full=Protein CATION EXCHANGER 10
TRINITY_DN21874_c0_g1_i1	6.98355	1.49842	2.83963e-07	2.47237e-06	9.07	7.745	5.768	0	0	0	gi|75328368|sp|Q852Q1.1|OSK4_ORYSJ	5.73e-24	RecName: Full=Serine/threonine protein kinase OSK4; Short=OsK4; AltName: Full=SUCROSE NON-FERMENTING-1 related protein kinase 1B; Short=SNF1-related kinase 1B; Short=SnRK1B; AltName: Full=Serine/threonine protein kinase OSK24; Short=OsK24
TRINITY_DN31357_c0_g2_i6	6.983	3.20836	4.21688e-11	7.29243e-10	10.894	12.878	34.1	0	0	0.306	N.A.	N.A.	N.A.
TRINITY_DN31723_c0_g1_i15	6.98196	1.50005	1.51381e-06	1.14925e-05	21.369	45.465	15.09	0	0	0	N.A.	N.A.	N.A.
TRINITY_DN31394_c1_g3_i1	6.97903	1.49265	1.05315e-06	8.22166e-06	8.505	4.061	11.088	0	0	0	N.A.	N.A.	N.A.
TRINITY_DN32080_c0_g1_i5	6.97708	1.49437	0.000339433	0.00157884	2.731	1.665	0	0	0	0	N.A.	N.A.	N.A.
TRINITY_DN5227_c0_g2_i1	6.97668	1.48473	0.000346104	0.00160689	2.331	0.354	15.608	0	0	0	N.A.	N.A.	N.A.
TRINITY_DN24511_c0_g1_i1	6.97426	1.49599	1.74875e-05	0.000107552	7.998	13.961	1.518	0	0	0	N.A.	N.A.	N.A.
TRINITY_DN30741_c0_g2_i6	6.97293	1.48855	5.00131e-07	4.15045e-06	3.423	1.688	2.966	0	0	0	N.A.	N.A.	N.A.
TRINITY_DN23392_c0_g1_i1	6.97155	1.49395	1.12256e-05	7.19138e-05	5.169	10.642	1.483	0	0	0	N.A.	N.A.	N.A.
TRINITY_DN32080_c0_g1_i4	6.97003	1.48648	4.49601e-07	3.76398e-06	1.912	1.449	2.707	0	0	0	N.A.	N.A.	N.A.
TRINITY_DN28704_c0_g1_i2	6.97001	1.48649	3.98927e-07	3.37592e-06	6.525	3.696	5.25	0	0	0	N.A.	N.A.	N.A.
TRINITY_DN27668_c0_g1_i1	6.96983	5.34761	9.28764e-22	9.50598e-20	38.593	51.613	27.367	0.103	0.217	0.387	N.A.	N.A.	N.A.
TRINITY_DN32328_c2_g1_i1	6.9627	3.16338	6.16954e-11	1.04007e-09	24.002	16.516	56.287	0.394	0	0	N.A.	N.A.	N.A.
TRINITY_DN24753_c0_g1_i1	6.96196	5.73334	6.46303e-23	8.08627e-21	68.896	107.514	56.852	0.309	0.326	0.784	gi|75571246|sp|Q5ZIT9.1|MFSD1_CHICK	7.81e-15	RecName: Full=Major facilitator superfamily domain-containing protein 1
TRINITY_DN11245_c0_g2_i1	6.95943	1.48204	8.02558e-06	5.30425e-05	6.437	7.939	1.365	0	0	0	N.A.	N.A.	N.A.
TRINITY_DN4286_c0_g1_i1	6.9586	1.47823	2.66257e-07	2.32714e-06	7.422	7.642	9.617	0	0	0	N.A.	N.A.	N.A.
TRINITY_DN31853_c2_g1_i6	6.95844	1.47438	8.55315e-06	5.62438e-05	2.233	1.061	5.473	0	0	0	gi|302595874|sp|P0CG67.1|UBB_GORGO	3.79e-56	RecName: Full=Polyubiquitin-B; Contains: RecName: Full=Ubiquitin; Flags: Precursor
TRINITY_DN41788_c0_g1_i1	6.95632	3.15989	1.6719e-12	3.63736e-11	16.024	27.66	36.866	0.328	0	0	gi|22095574|sp|Q8XIR2.1|DEOC_CLOPE	5.65e-78	RecName: Full=Deoxyribose-phosphate aldolase; Short=DERA; AltName: Full=2-deoxy-D-ribose 5-phosphate aldolase; AltName: Full=Phosphodeoxyriboaldolase; Short=Deoxyriboaldolase
TRINITY_DN31819_c0_g1_i11	6.95603	6.4903	3.31484e-26	6.85538e-24	137.538	199.813	132.172	1.219	0.335	1.207	N.A.	N.A.	N.A.
TRINITY_DN7877_c0_g1_i1	6.95574	3.15939	3.12733e-13	7.65928e-12	22.891	17.383	30.286	0.291	0	0	N.A.	N.A.	N.A.
TRINITY_DN30572_c0_g1_i2	6.95569	1.48373	2.2761e-05	0.000137223	3.638	15.193	2.295	0	0	0	gi|74869876|sp|Q9VM91.1|TTL3A_DROME	1.18e-22	RecName: Full=Tubulin glycylase 3A; Short=dmTTLL3A
TRINITY_DN10672_c0_g1_i1	6.95284	1.47407	3.0744e-06	2.20228e-05	2.224	6.011	8.934	0	0	0	gi|75335567|sp|Q9LVW4.1|MY118_ARATH	1.88e-16	RecName: Full=Transcription factor MYB118; AltName: Full=Myb-related protein 118; Short=AtMYB118; AltName: Full=Protein PLANT GROWTH ACTIVATOR 37
TRINITY_DN45084_c0_g1_i1	6.95243	1.47022	1.03743e-05	6.69852e-05	11.489	10.368	45.423	0	0	0	N.A.	N.A.	N.A.
TRINITY_DN31980_c0_g3_i1	6.95106	3.15485	4.2213e-13	1.01166e-11	24.188	13.904	23.259	0.253	0	0	gi|109939734|sp|P25776.2|ORYA_ORYSJ	1.33e-71	RecName: Full=Oryzain alpha chain; Flags: Precursor
TRINITY_DN29685_c0_g1_i1	6.95024	1.46224	0.00163028	0.00635437	14.971	0	1.012	0	0	0	N.A.	N.A.	N.A.
TRINITY_DN21023_c0_g1_i1	6.95013	1.46812	6.01431e-05	0.000332126	1.092	2.943	12.759	0	0	0	gi|60390594|sp|Q9LG26.2|PARN_ARATH	3.06e-31	RecName: Full=Poly(A)-specific ribonuclease PARN; AltName: Full=Polyadenylate-specific ribonuclease; Short=AtPARN; AltName: Full=Protein ABA hypersensitive germination 2
TRINITY_DN25157_c0_g1_i1	6.94972	3.90646	3.44982e-17	1.66033e-15	33.96	49.548	32.228	0.272	0.289	0	N.A.	N.A.	N.A.
TRINITY_DN30827_c0_g2_i1	6.94808	1.47588	0.000335596	0.00156264	10.865	14.201	0	0	0	0	N.A.	N.A.	N.A.
TRINITY_DN23338_c0_g1_i2	6.94734	1.47964	0.000164285	0.000823238	5.072	17.828	0.624	0	0	0	N.A.	N.A.	N.A.
TRINITY_DN16362_c0_g2_i1	6.94643	1.46999	8.8439e-05	0.000470989	15.02	10.037	0.565	0	0	0	N.A.	N.A.	N.A.
TRINITY_DN17287_c0_g1_i1	6.94513	1.46608	8.36846e-07	6.64966e-06	11.47	6.467	15.208	0	0	0	N.A.	N.A.	N.A.
TRINITY_DN31249_c0_g1_i2	6.94432	3.94272	7.45944e-13	1.71409e-11	2.955	9.775	8.698	0	0	0.153	N.A.	N.A.	N.A.
TRINITY_DN30759_c0_g1_i1	6.94243	4.78734	1.82299e-14	5.44073e-13	10.465	43.822	15.784	0.178	0	0.234	gi|257051070|sp|P53992.3|SC24C_HUMAN	3.28e-109	RecName: Full=Protein transport protein Sec24C; AltName: Full=SEC24-related protein C
TRINITY_DN31925_c2_g4_i1	6.94137	1.45795	7.42218e-05	0.000401701	4.457	0.673	11.947	0	0	0	N.A.	N.A.	N.A.
TRINITY_DN8154_c0_g1_i1	6.94129	1.45796	6.66435e-05	0.000364164	10.884	1.506	26.272	0	0	0	gi|75139007|sp|Q7EYV7.1|PARP1_ORYSJ	3.65e-42	RecName: Full=Poly [ADP-ribose] polymerase 1; Short=PARP-1; AltName: Full=NAD(+) ADP-ribosyltransferase 1; Short=ADPRT-1; AltName: Full=Poly[ADP-ribose] synthase 1
TRINITY_DN28597_c0_g1_i1	6.93612	5.08644	1.22324e-13	3.22868e-12	83.077	18.352	91.14	0.394	0	0.766	N.A.	N.A.	N.A.
TRINITY_DN32126_c1_g1_i19	6.93494	1.46762	0.000405798	0.00185428	9.948	18.592	0	0	0	0	gi|74847567|sp|Q6B9X6.1|VWKA_DICDI	1.06e-24	RecName: Full=Alpha-protein kinase vwkA; AltName: Full=von Willebrand factor A alpha-kinase; Short=vWF kinase
TRINITY_DN31874_c0_g2_i2	6.93483	1.46553	1.10582e-05	7.0958e-05	4.564	18.489	4.12	0	0	0	N.A.	N.A.	N.A.
TRINITY_DN9390_c0_g1_i1	6.9337	1.45771	3.60018e-06	2.54496e-05	3.014	5.429	11.264	0	0	0	gi|75028137|sp|Q9XTR8.1|LIP1_CAEEL	3.77e-19	RecName: Full=Lipase ZK262.3; Flags: Precursor
TRINITY_DN3278_c0_g1_i1	6.93184	3.13492	1.88029e-11	3.42164e-10	130.955	43.811	103.523	0	1.194	0	N.A.	N.A.	N.A.
TRINITY_DN29229_c0_g1_i1	6.93132	4.4193	3.09672e-12	6.45174e-11	17.565	65.791	15.361	0	0.172	0.423	N.A.	N.A.	N.A.
TRINITY_DN30457_c0_g3_i2	6.93118	1.4556	0.000471929	0.00211907	0	2.065	4.791	0	0	0	gi|961512656|sp|Q2U4L7.2|GTAA_ASPOR	6.24e-74	RecName: Full=Glutaminase A; Flags: Precursor
TRINITY_DN28920_c0_g1_i7	6.93057	1.45165	1.44332e-05	9.02912e-05	18.492	6.365	45.293	0	0	0	N.A.	N.A.	N.A.
TRINITY_DN13995_c0_g1_i1	6.92782	1.45359	1.25732e-05	7.96906e-05	8.495	4.54	1.259	0	0	0	N.A.	N.A.	N.A.
TRINITY_DN31613_c1_g1_i1	6.92764	1.45752	3.51497e-05	0.000204227	63.707	74.676	6.592	0	0	0	N.A.	N.A.	N.A.
TRINITY_DN28920_c0_g1_i6	6.92723	3.90079	1.41094e-17	7.22052e-16	74.923	74.345	97.049	0	0.615	0.748	N.A.	N.A.	N.A.
TRINITY_DN32321_c1_g1_i2	6.92241	3.88009	5.32406e-17	2.47921e-15	4.779	6.091	4.343	0	0.072	0	gi|108935904|sp|P21817.3|RYR1_HUMAN	1.17e-13	RecName: Full=Ryanodine receptor 1; Short=RYR-1; Short=RyR1; AltName: Full=Skeletal muscle calcium release channel; AltName: Full=Skeletal muscle ryanodine receptor; AltName: Full=Skeletal muscle-type ryanodine receptor; AltName: Full=Type 1 ryanodine receptor
TRINITY_DN24045_c0_g2_i1	6.92184	1.44937	3.04439e-07	2.63402e-06	9.451	9.593	7.745	0	0	0	N.A.	N.A.	N.A.
TRINITY_DN27983_c0_g1_i1	6.92101	3.12035	1.77387e-06	1.33017e-05	22.832	16.448	0.541	0.169	0	0	gi|2497685|sp|Q28262.1|PAFA_CANFA	5.96e-15	RecName: Full=Platelet-activating factor acetylhydrolase; Short=PAF acetylhydrolase; AltName: Full=1-alkyl-2-acetylglycerophosphocholine esterase; AltName: Full=2-acetyl-1-alkylglycerophosphocholine esterase; AltName: Full=LDL-associated phospholipase A2; Short=LDL-PLA(2); AltName: Full=PAF 2-acylhydrolase; Flags: Precursor
TRINITY_DN39261_c0_g1_i1	6.9201	3.87158	1.37321e-11	2.56323e-10	11.645	8.007	38.608	0.141	0.154	0	gi|75057604|sp|Q58D13.1|DPOA2_BOVIN	7.99e-23	RecName: Full=DNA polymerase alpha subunit B; AltName: Full=DNA polymerase alpha 70 kDa subunit
TRINITY_DN32072_c0_g1_i23	6.91991	7.51451	5.01469e-15	1.65235e-13	300.922	446.14	291.747	1.744	0	4.801	N.A.	N.A.	N.A.
TRINITY_DN41682_c0_g1_i1	6.91827	5.28361	2.2523e-23	3.03391e-21	52.637	48.932	63.479	0.15	0.47	0.378	gi|74859396|sp|Q55G10.1|PNCB_DICDI	1.24e-148	RecName: Full=Nicotinate phosphoribosyltransferase; Short=NAPRTase
TRINITY_DN29754_c0_g1_i1	6.91798	1.43703	0.000752125	0.00320573	0.517	0	2.448	0	0	0	gi|75046422|sp|Q864S8.2|BRCA2_FELCA	4.83e-25	RecName: Full=Breast cancer type 2 susceptibility protein homolog; AltName: Full=Fanconi anemia group D1 protein homolog
TRINITY_DN26825_c0_g1_i4	6.91747	1.45127	9.25347e-05	0.000490766	11.538	16.664	0.647	0	0	0	N.A.	N.A.	N.A.
TRINITY_DN30296_c0_g1_i1	6.91682	3.87115	1.40599e-13	3.66835e-12	24.773	6.992	17.903	0.122	0.127	0	gi|121549|sp|P08148.2|GP63_LEIMA	1.01e-32	RecName: Full=Leishmanolysin; AltName: Full=Cell surface protease; AltName: Full=Major surface glycoprotein; AltName: Full=Major surface protease; AltName: Full=Promastigote surface endopeptidase; AltName: Full=Protein gp63; Flags: Precursor
TRINITY_DN31615_c1_g1_i4	6.91618	5.65188	1.33306e-22	1.56746e-20	92.508	94.979	49.319	0.497	0.696	0.207	gi|2499615|sp|Q40532.1|NTF4_TOBAC	7.21e-118	RecName: Full=Mitogen-activated protein kinase homolog NTF4; AltName: Full=P45
TRINITY_DN31362_c0_g1_i13	6.91588	3.1207	1.00541e-11	1.92473e-10	34.477	25.436	66.539	0	0.733	0	N.A.	N.A.	N.A.
TRINITY_DN31425_c0_g1_i3	6.91079	3.90462	3.70539e-15	1.24603e-13	17.76	25.892	13.477	0	0	0.351	N.A.	N.A.	N.A.
TRINITY_DN13050_c0_g2_i1	6.90998	1.4471	0.000381276	0.00175271	10.046	16.516	0	0	0	0	N.A.	N.A.	N.A.
TRINITY_DN29266_c0_g1_i1	6.90808	3.86027	8.03887e-12	1.56234e-10	23.934	5.019	25.307	0.131	0.145	0	gi|1346190|sp|P48506.2|GSH1_HUMAN	6.21e-112	RecName: Full=Glutamate--cysteine ligase catalytic subunit; AltName: Full=GCS heavy chain; AltName: Full=Gamma-ECS; AltName: Full=Gamma-glutamylcysteine synthetase
TRINITY_DN21092_c0_g1_i1	6.90713	1.43888	7.16804e-07	5.76814e-06	6.535	9.672	4.696	0	0	0	N.A.	N.A.	N.A.
TRINITY_DN20850_c0_g1_i1	6.90621	1.4429	1.37479e-05	8.64039e-05	4.116	12.25	2.072	0	0	0	N.A.	N.A.	N.A.
TRINITY_DN16071_c0_g4_i1	6.90454	1.43481	4.63576e-07	3.8713e-06	6.847	4.22	5.073	0	0	0	N.A.	N.A.	N.A.
TRINITY_DN31007_c0_g1_i1	6.90255	1.4286	3.49397e-05	0.000203097	19.399	2.213	5.991	0	0	0	N.A.	N.A.	N.A.
TRINITY_DN31485_c0_g2_i6	6.9017	6.3389	3.42386e-19	2.28415e-17	28.596	13.779	49.472	0.234	0.099	0.243	N.A.	N.A.	N.A.
TRINITY_DN25661_c0_g2_i1	6.90104	4.36431	1.06504e-19	7.7364e-18	61.152	67.741	54.945	0.628	0	0.405	N.A.	N.A.	N.A.
TRINITY_DN28001_c1_g1_i2	6.89879	1.43059	9.47218e-07	7.45174e-06	4.613	3.057	2.284	0	0	0	gi|75009955|sp|Q7KWQ2.1|SYSC_DICDI	3.85e-169	RecName: Full=Serine--tRNA ligase, cytoplasmic; AltName: Full=Seryl-tRNA synthetase; Short=SerRS; AltName: Full=Seryl-tRNA(Ser/Sec) synthetase
TRINITY_DN32265_c1_g1_i10	6.89865	1.43056	4.43055e-07	3.71581e-06	17.673	18.387	24.93	0	0	0	gi|75301653|sp|Q8LPJ3.1|MANA2_ARATH	6.51e-40	RecName: Full=Probable alpha-mannosidase At5g13980; Flags: Precursor
TRINITY_DN31881_c1_g1_i2	6.89846	4.73807	4.9279e-20	3.8296e-18	178.17	179.213	128.123	0	1.203	2.027	N.A.	N.A.	N.A.
TRINITY_DN32072_c0_g3_i1	6.89372	7.8106	2.70763e-26	5.68319e-24	1703.2	1967.16	1799.65	5.671	7.814	21.088	N.A.	N.A.	N.A.
TRINITY_DN28920_c0_g1_i3	6.89308	6.49502	3.51792e-28	9.66261e-26	477.989	464.606	569.251	3.975	3.626	1.468	N.A.	N.A.	N.A.
TRINITY_DN27795_c3_g1_i1	6.89074	1.44063	0.000896015	0.00374107	1.375	28.47	0.694	0	0	0	N.A.	N.A.	N.A.
TRINITY_DN22345_c0_g1_i1	6.88758	1.42621	5.9867e-06	4.057e-05	4.252	18.444	8.593	0	0	0	gi|122187475|sp|Q1SF86.1|ATG12_MEDTR	2.3e-07	RecName: Full=Ubiquitin-like protein ATG12; AltName: Full=Autophagy-related protein 12; Short=APG12-like
TRINITY_DN15520_c0_g1_i1	6.88724	3.84702	6.38847e-17	2.93215e-15	60.733	70.159	52.98	0.9	0	0	N.A.	N.A.	N.A.
TRINITY_DN27060_c0_g1_i2	6.88703	1.42208	4.26523e-07	3.58916e-06	3.706	4.996	4.508	0	0	0	gi|129791|sp|P00793.1|PEPA_CHICK	2.14e-57	RecName: Full=Pepsin A; Flags: Precursor
TRINITY_DN27297_c0_g1_i1	6.88675	1.42211	1.9558e-06	1.45418e-05	13.869	11.885	4.908	0	0	0	gi|75329652|sp|Q8L3Z8.1|FZR2_ARATH	1.59e-38	RecName: Full=Protein FIZZY-RELATED 2; AltName: Full=Cell cycle switch protein CCS52A1
TRINITY_DN43055_c0_g1_i1	6.88456	1.42625	0.000390218	0.00178983	5.657	8.212	0	0	0	0	N.A.	N.A.	N.A.
TRINITY_DN28612_c1_g1_i2	6.88411	1.41996	4.59996e-07	3.84278e-06	20.462	26.85	17.421	0	0	0	N.A.	N.A.	N.A.
TRINITY_DN32324_c1_g2_i2	6.88407	1.41997	5.23941e-07	4.33197e-06	31.122	35.929	22.682	0	0	0	gi|135486|sp|P18699.1|TBB_LYMST	9.41e-32	RecName: Full=Tubulin beta chain; AltName: Full=Beta-tubulin
TRINITY_DN41635_c0_g1_i1	6.88319	4.70927	1.69296e-19	1.18803e-17	46.122	63.738	93.506	0.544	0.289	0.351	gi|347662334|sp|C6CWS7.1|BIOC_PAESJ	7.77e-13	RecName: Full=Malonyl-[acyl-carrier protein] O-methyltransferase; Short=Malonyl-ACP O-methyltransferase; AltName: Full=Biotin synthesis protein BioC
TRINITY_DN24460_c0_g1_i1	6.88256	1.41573	1.25375e-05	7.95071e-05	1.98	2.977	9.605	0	0	0	gi|27923776|sp|Q96DP5.2|FMT_HUMAN	3.23e-33	RecName: Full=Methionyl-tRNA formyltransferase, mitochondrial; Short=MtFMT; Flags: Precursor
TRINITY_DN13275_c0_g1_i1	6.88206	4.69256	2.67493e-18	1.54442e-16	171.723	200.931	96.319	1.865	0.66	0	gi|81913805|sp|Q8BZ25.1|ANKK1_MOUSE	1.89e-08	RecName: Full=Ankyrin repeat and protein kinase domain-containing protein 1
TRINITY_DN27346_c0_g1_i1	6.88176	3.11384	6.5258e-12	1.29075e-10	12.104	24.877	10.747	0	0	0.261	gi|74853400|sp|Q54LN4.1|GGHA_DICDI	6.57e-33	RecName: Full=Gamma-glutamyl hydrolase A; AltName: Full=Conjugase A; AltName: Full=GH A; AltName: Full=Gamma-Glu-X carboxypeptidase A; Flags: Precursor
TRINITY_DN27065_c0_g1_i3	6.88144	1.41578	1.05355e-06	8.22319e-06	4.457	1.962	3.249	0	0	0	N.A.	N.A.	N.A.
TRINITY_DN23415_c1_g2_i1	6.88035	1.42201	1.68491e-05	0.000103961	7.159	16.676	2.401	0	0	0	gi|6707668|sp|O74431.1|ATC9_SCHPO	2.61e-28	RecName: Full=Probable cation-transporting ATPase C1672.11c
TRINITY_DN20996_c0_g2_i1	6.88035	1.42201	1.68545e-05	0.000103977	4.145	9.661	1.389	0	0	0	N.A.	N.A.	N.A.
TRINITY_DN25450_c0_g1_i2	6.87852	3.10729	3.76208e-13	9.10917e-12	27.104	17.406	24.836	0	0	0.378	N.A.	N.A.	N.A.
TRINITY_DN17451_c0_g1_i1	6.87693	1.40721	5.67252e-05	0.000315482	6.388	0.719	10.441	0	0	0	gi|115502208|sp|Q8N9F7.2|GDPD1_HUMAN	1.42e-59	RecName: Full=Glycerophosphodiester phosphodiesterase domain-containing protein 1; AltName: Full=Glycerophosphodiester phosphodiesterase 4
TRINITY_DN17709_c0_g1_i1	6.87555	3.08549	3.54481e-13	8.61276e-12	24.783	32.371	39.184	0.412	0	0	N.A.	N.A.	N.A.
TRINITY_DN15918_c0_g1_i2	6.87521	1.41148	6.41359e-07	5.20572e-06	1.834	1.335	2.437	0	0	0	gi|158937337|sp|Q5VZ89.2|DEN4C_HUMAN	5.52e-19	RecName: Full=DENN domain-containing protein 4C
TRINITY_DN31679_c0_g1_i2	6.87517	1.41148	5.72945e-07	4.69979e-06	24.851	17.543	29.085	0	0	0	gi|28380042|sp|Q9CRB6.1|TPPP3_MOUSE	2.28e-14	RecName: Full=Tubulin polymerization-promoting protein family member 3
TRINITY_DN26429_c0_g1_i3	6.87449	1.41356	1.98789e-06	1.47524e-05	7.276	20.577	16.055	0	0	0	N.A.	N.A.	N.A.
TRINITY_DN701_c0_g1_i1	6.87309	7.83102	5.1804e-33	2.802e-30	602.673	729.001	761.642	5.362	4.667	3.252	N.A.	N.A.	N.A.
TRINITY_DN24936_c0_g2_i1	6.87262	1.41778	6.77751e-05	0.000369799	6.008	14.885	1.012	0	0	0	N.A.	N.A.	N.A.
TRINITY_DN20283_c0_g1_i1	6.87245	1.40936	1.25493e-06	9.67021e-06	10.133	5.395	4.638	0	0	0	gi|166215087|sp|Q9VJ79.4|PDE11_DROME	2.33e-12	RecName: Full=Dual 3',5'-cyclic-AMP and -GMP phosphodiesterase 11; AltName: Full=cAMP and cGMP phosphodiesterase 11
TRINITY_DN45503_c0_g1_i1	6.87232	1.40933	9.24574e-07	7.28582e-06	4.087	4.357	7.839	0	0	0	gi|122222419|sp|Q0JI49.1|CIPKB_ORYSJ	1.63e-21	RecName: Full=CBL-interacting protein kinase 11; AltName: Full=OsCIPK11
TRINITY_DN26229_c0_g1_i2	6.87182	1.41144	1.09738e-06	8.54418e-06	4.584	10.06	5.826	0	0	0	gi|75217079|sp|Q9ZW22.2|SMO21_ARATH	1.81e-26	RecName: Full=Methylsterol monooxygenase 2-1; AltName: Full=Sterol 4-alpha-methyl-oxidase 2; Short=AtSMO2; AltName: Full=Sterol 4-alpha-methyl-oxidase 2-1
TRINITY_DN31429_c0_g1_i5	6.87105	3.07175	6.23439e-06	4.21349e-05	48.112	29.508	0.483	0	0.362	0	N.A.	N.A.	N.A.
TRINITY_DN19003_c0_g3_i1	6.87083	1.41778	0.000491759	0.0021971	5.55	11.805	0	0	0	0	N.A.	N.A.	N.A.
TRINITY_DN18564_c0_g1_i1	6.86939	1.40718	1.6881e-06	1.27059e-05	5.842	8.19	14.419	0	0	0	N.A.	N.A.	N.A.
TRINITY_DN30773_c0_g1_i8	6.86919	1.40719	5.70891e-07	4.68568e-06	9.519	9.148	13.63	0	0	0	N.A.	N.A.	N.A.
TRINITY_DN10401_c0_g1_i1	6.86845	1.40932	2.1789e-06	1.60664e-05	6.564	11.383	4.073	0	0	0	gi|123884286|sp|Q08BB5.1|CTL2A_DANRE	1.86e-34	RecName: Full=CTD small phosphatase-like protein 2-A; Short=CTDSP-like 2-A
TRINITY_DN31786_c0_g2_i1	6.86716	6.18413	1.11999e-24	1.80211e-22	135.597	128.638	231.87	1.181	0.823	1.315	N.A.	N.A.	N.A.
TRINITY_DN1110_c0_g1_i1	6.86623	1.40505	5.9368e-07	4.84951e-06	5.374	6.057	8.11	0	0	0	N.A.	N.A.	N.A.
TRINITY_DN2701_c0_g1_i2	6.86622	1.40506	4.4708e-07	3.74466e-06	3.794	3.296	3.319	0	0	0	gi|74850828|sp|Q54CH1.1|ADCA_DICDI	7.93e-09	RecName: Full=Arrestin domain-containing protein A
TRINITY_DN10786_c0_g1_i1	6.86533	1.40717	2.27834e-06	1.67382e-05	6.622	17.269	8.181	0	0	0	N.A.	N.A.	N.A.
TRINITY_DN20152_c0_g1_i2	6.86378	1.4072	2.06202e-05	0.000125457	5.003	7.06	0.871	0	0	0	N.A.	N.A.	N.A.
TRINITY_DN31535_c0_g1_i2	6.86323	3.84276	5.9997e-14	1.66483e-12	12.133	29.428	10.641	0	0.136	0.171	gi|21542039|sp|Q9TUI8.1|FAAH1_PIG	1.52e-75	RecName: Full=Fatty-acid amide hydrolase 1; AltName: Full=Anandamide amidohydrolase 1; AltName: Full=Oleamide hydrolase 1
TRINITY_DN12791_c0_g2_i1	6.86177	1.40503	4.01375e-06	2.81271e-05	2.263	7.859	3.896	0	0	0	gi|74731362|sp|Q96CN4.1|EVI5L_HUMAN	1.23e-14	RecName: Full=EVI5-like protein; AltName: Full=Ecotropic viral integration site 5-like protein
TRINITY_DN31806_c0_g2_i4	6.86034	1.40076	4.42141e-07	3.70859e-06	85.671	97.819	103.276	0	0	0	N.A.	N.A.	N.A.
TRINITY_DN25574_c0_g1_i1	6.85988	3.09289	1.5563e-11	2.87523e-10	36.574	21.09	13.266	0	0	0.396	N.A.	N.A.	N.A.
TRINITY_DN28187_c0_g2_i1	6.85841	1.39643	3.16794e-06	2.2633e-05	6.778	2.372	7.192	0	0	0	N.A.	N.A.	N.A.
TRINITY_DN25001_c0_g1_i1	6.85706	3.0663	1.06007e-11	2.0238e-10	13.771	5.452	8.251	0	0.127	0	gi|1731090|sp|P54567.1|YQKD_BACSU	1.15e-13	RecName: Full=Uncharacterized protein YqkD
TRINITY_DN21264_c0_g3_i1	6.85597	1.40288	0.000109625	0.000572254	0.361	9.205	6.227	0	0	0	gi|613505051|sp|Q8IRI6.4|GTR1_DROME	2.89e-45	RecName: Full=Glucose transporter type 1; Flags: Precursor
TRINITY_DN20493_c0_g1_i1	6.85593	3.08828	1.37378e-11	2.56363e-10	22.988	9.729	25.201	0	0	0.324	gi|135863|sp|P23950.1|TISB_MOUSE	8.42e-14	RecName: Full=mRNA decay activator protein ZFP36L1; AltName: Full=Butyrate response factor 1; AltName: Full=TPA-induced sequence 11b; AltName: Full=Zinc finger protein 36, C3H1 type-like 1; Short=ZFP36-like 1
TRINITY_DN14749_c0_g1_i1	6.85519	1.40293	0.000417654	0.00190043	11.752	16.493	0	0	0	0	N.A.	N.A.	N.A.
TRINITY_DN44767_c0_g1_i1	6.85517	1.39426	2.79156e-06	2.01626e-05	5.725	2.954	9.052	0	0	0	N.A.	N.A.	N.A.
TRINITY_DN24056_c0_g1_i1	6.85184	1.39212	1.85752e-06	1.38845e-05	18.589	7.186	12.559	0	0	0	N.A.	N.A.	N.A.
TRINITY_DN27516_c0_g1_i4	6.85171	1.39211	1.50884e-06	1.14585e-05	22.588	9.901	18.939	0	0	0	N.A.	N.A.	N.A.
TRINITY_DN31519_c1_g1_i2	6.85149	3.06357	2.17041e-13	5.44849e-12	9.324	11.383	9.169	0.131	0	0	gi|302393788|sp|P23398.2|UBIQP_STRPU	2.27e-35	RecName: Full=Polyubiquitin; Contains: RecName: Full=Ubiquitin; Flags: Precursor
TRINITY_DN3054_c0_g1_i1	6.85034	1.39433	1.96972e-05	0.000120185	11.596	9.513	1.589	0	0	0	N.A.	N.A.	N.A.
TRINITY_DN25923_c0_g1_i1	6.8486	1.38993	1.50674e-06	1.14438e-05	10.075	6.992	16.455	0	0	0	N.A.	N.A.	N.A.
TRINITY_DN21715_c0_g1_i1	6.84699	1.39212	1.90457e-05	0.000116523	3.101	19.607	22.07	0	0	0	N.A.	N.A.	N.A.
TRINITY_DN27129_c0_g1_i1	6.84438	3.05629	5.71547e-13	1.3414e-11	24.724	19.299	15.949	0	0.28	0	N.A.	N.A.	N.A.
TRINITY_DN27333_c0_g1_i1	6.84279	4.31357	1.37685e-05	8.65252e-05	26.821	19.767	0	0.169	0	0.108	N.A.	N.A.	N.A.
TRINITY_DN31517_c0_g3_i2	6.84083	9.47883	2.17215e-31	9.48662e-29	917.513	1079.04	903.067	3.918	5.924	9.531	gi|2493472|sp|Q11083.1|YT67_CAEEL	5.91e-07	RecName: Full=Uncharacterized calcium-binding protein B0563.7
TRINITY_DN24289_c2_g1_i1	6.84019	3.07875	1.70481e-10	2.65148e-09	17.361	31.926	8.028	0	0	0.324	gi|190358753|sp|A3B529.2|CIPKS_ORYSJ	7.67e-30	RecName: Full=CBL-interacting protein kinase 28; AltName: Full=OsCIPK28
TRINITY_DN31895_c0_g1_i10	6.83909	3.05207	4.45973e-13	1.06409e-11	10.894	13.722	9.169	0.15	0	0	gi|296434565|sp|Q96B70.2|LENG9_HUMAN	6.88e-12	RecName: Full=Leukocyte receptor cluster member 9
TRINITY_DN22482_c0_g1_i1	6.83908	1.38343	5.27788e-07	4.35989e-06	5.296	3.73	4.85	0	0	0	N.A.	N.A.	N.A.
TRINITY_DN14052_c0_g2_i1	6.83789	1.38569	6.94418e-06	4.64808e-05	6.33	8.566	1.989	0	0	0	N.A.	N.A.	N.A.
TRINITY_DN42298_c0_g1_i1	6.83774	4.97328	4.87032e-11	8.34039e-10	214.002	185.441	16.867	0.919	0.488	1.189	N.A.	N.A.	N.A.
TRINITY_DN7378_c0_g1_i1	6.83627	3.04695	2.49218e-08	2.62776e-07	16.678	23.622	2.389	0.187	0	0	N.A.	N.A.	N.A.
TRINITY_DN25021_c0_g1_i4	6.83612	1.38127	7.7354e-07	6.18366e-06	15.098	10.391	10.017	0	0	0	N.A.	N.A.	N.A.
TRINITY_DN30741_c0_g2_i18	6.83607	1.38125	6.51452e-07	5.28216e-06	3.94	3.673	4.991	0	0	0	N.A.	N.A.	N.A.
TRINITY_DN31479_c0_g1_i1	6.83476	3.08448	1.96195e-07	1.7603e-06	21.008	23.987	1.401	0	0	0.261	gi|75076712|sp|Q4R7H0.1|TTL10_MACFA	6.42e-25	RecName: Full=Protein polyglycylase TTLL10; AltName: Full=Tubulin--tyrosine ligase-like protein 10
TRINITY_DN31519_c1_g2_i1	6.83308	1.37907	8.27159e-07	6.57714e-06	6.164	7.574	10.17	0	0	0	gi|74851467|sp|Q54ET6.1|ABPF_DICDI	2.83e-28	RecName: Full=Actin-binding protein F
TRINITY_DN20324_c0_g2_i1	6.83294	1.38354	0.000111526	0.000581146	8.241	9.775	0.436	0	0	0	N.A.	N.A.	N.A.
TRINITY_DN19832_c0_g1_i1	6.83203	1.38136	3.50408e-06	2.48126e-05	12.084	25.755	8.922	0	0	0	N.A.	N.A.	N.A.
TRINITY_DN17083_c0_g1_i1	6.83052	1.38792	0.000633527	0.00275488	3.706	10.631	0	0	0	0	N.A.	N.A.	N.A.
TRINITY_DN44759_c0_g1_i1	6.82934	3.0342	1.69609e-07	1.53785e-06	3.433	2.213	20.504	0.122	0	0	N.A.	N.A.	N.A.
TRINITY_DN29614_c0_g2_i1	6.82774	5.41208	1.48038e-21	1.45993e-19	142.034	80.721	156.773	0.619	0.651	1.198	gi|6136180|sp|O64203.1|ENLYS_BPMD2	1.71e-09	RecName: Full=Endolysin A; AltName: Full=Gene 10 protein; AltName: Full=Gp10; AltName: Full=Lysis protein; AltName: Full=Lysozyme
TRINITY_DN14511_c0_g1_i1	6.82708	1.37473	5.37644e-07	4.42934e-06	5.715	6.502	5.956	0	0	0	N.A.	N.A.	N.A.
TRINITY_DN29331_c0_g2_i2	6.82708	1.37474	5.85217e-07	4.78817e-06	11.45	11.657	9.534	0	0	0	gi|118574274|sp|O00754.3|MA2B1_HUMAN	3.33e-32	RecName: Full=Lysosomal alpha-mannosidase; Short=Laman; AltName: Full=Lysosomal acid alpha-mannosidase; AltName: Full=Mannosidase alpha class 2B member 1; AltName: Full=Mannosidase alpha-B; Contains: RecName: Full=Lysosomal alpha-mannosidase A peptide; Contains: RecName: Full=Lysosomal alpha-mannosidase B peptide; Contains: RecName: Full=Lysosomal alpha-mannosidase C peptide; Contains: RecName: F…
TRINITY_DN20557_c0_g1_i1	6.82407	1.37256	6.0514e-07	4.93396e-06	13.547	16.47	11.782	0	0	0	N.A.	N.A.	N.A.
TRINITY_DN29331_c0_g5_i2	6.824	1.37256	8.5383e-07	6.77925e-06	2.116	2.144	1.283	0	0	0	gi|75280084|sp|P94078.1|MANA1_ARATH	2.33e-113	RecName: Full=Alpha-mannosidase At3g26720; Flags: Precursor
TRINITY_DN32139_c0_g1_i1	6.82356	5.5422	3.17052e-16	1.28493e-14	30.752	56.78	47.824	0.778	0	0	gi|81868758|sp|Q9JLG8.1|CAN15_MOUSE	3.22e-52	RecName: Full=Calpain-15; AltName: Full=Small optic lobes homolog
TRINITY_DN29715_c0_g1_i8	6.82335	3.03725	5.59183e-13	1.31545e-11	172.757	225.169	268.665	3.319	0	0	gi|135486|sp|P18699.1|TBB_LYMST	1.58e-52	RecName: Full=Tubulin beta chain; AltName: Full=Beta-tubulin
TRINITY_DN27733_c0_g1_i3	6.8199	3.0549	1.52824e-11	2.8286e-10	176.658	87.816	236.06	0	0	2.711	N.A.	N.A.	N.A.
TRINITY_DN29685_c0_g1_i4	6.81962	1.3591	0.0015441	0.00605539	12.552	0	1.318	0	0	0	N.A.	N.A.	N.A.
TRINITY_DN32269_c0_g1_i10	6.8196	1.38146	0.000841811	0.0035404	3.999	16.14	0	0	0	0	N.A.	N.A.	N.A.
TRINITY_DN27911_c0_g1_i1	6.81959	6.03618	2.3955e-16	9.90819e-15	57.387	47.974	194.545	0.478	0.506	1.027	gi|74851229|sp|Q54DY7.1|SCPL1_DICDI	6.37e-56	RecName: Full=Serine carboxypeptidase S10 family member 1; Flags: Precursor
TRINITY_DN30238_c0_g1_i4	6.81901	1.359	0.00085641	0.00359603	1.853	0	7.804	0	0	0	gi|56748600|sp|Q6GQT0.2|CC14A_MOUSE	8.54e-115	RecName: Full=Dual specificity protein phosphatase CDC14A; AltName: Full=CDC14 cell division cycle 14 homolog A
TRINITY_DN31608_c0_g1_i2	6.81855	1.35905	0.000449307	0.00202867	4.369	0	3.319	0	0	0	N.A.	N.A.	N.A.
TRINITY_DN32250_c0_g1_i5	6.81333	3.77018	2.35057e-11	4.22171e-10	13.528	5.258	26.519	0.216	0	0	N.A.	N.A.	N.A.
TRINITY_DN31881_c1_g1_i6	6.81192	4.66865	1.22599e-19	8.82351e-18	830.427	737.396	768.787	2.915	0	11.747	N.A.	N.A.	N.A.
TRINITY_DN22108_c0_g1_i1	6.81173	3.79382	1.15868e-11	2.19543e-10	77.362	15.045	60.76	0.394	0	0.504	N.A.	N.A.	N.A.
TRINITY_DN18875_c0_g1_i1	6.81157	1.36382	1.21245e-06	9.36028e-06	4.204	7.585	4.226	0	0	0	N.A.	N.A.	N.A.
TRINITY_DN45003_c0_g1_i1	6.81104	3.02237	1.8165e-10	2.81275e-09	21.281	13.243	45.929	0	0.389	0	gi|74851984|sp|Q54GN2.1|KTHY_DICDI	1.31e-61	RecName: Full=Thymidylate kinase; AltName: Full=dTMP kinase
TRINITY_DN6944_c0_g1_i1	6.81094	1.36384	3.81622e-06	2.68391e-05	9.509	11.783	3.59	0	0	0	N.A.	N.A.	N.A.
TRINITY_DN30806_c0_g1_i1	6.81081	1.35457	0.000223324	0.00108357	2.643	0.798	15.043	0	0	0	gi|239977065|sp|C0SPA5.1|ADHA_BACSU	4.13e-40	RecName: Full=Probable formaldehyde dehydrogenase AdhA
TRINITY_DN31593_c0_g1_i1	6.81025	8.05545	2.60671e-25	4.65205e-23	133.208	292.739	230.245	1.453	0.814	2.198	gi|1703287|sp|Q11010.1|AMPN_STRLI	5.74e-122	RecName: Full=Aminopeptidase N; AltName: Full=Alanine aminopeptidase; AltName: Full=Lysyl aminopeptidase; Short=Lys-AP
TRINITY_DN31599_c1_g9_i3	6.80874	1.35923	2.48714e-06	1.81433e-05	2.39	2.703	5.638	0	0	0	N.A.	N.A.	N.A.
TRINITY_DN24660_c0_g1_i3	6.80808	1.36163	2.12422e-06	1.56846e-05	5.179	12.855	8.228	0	0	0	N.A.	N.A.	N.A.
TRINITY_DN31881_c1_g4_i1	6.80552	8.47894	6.81783e-26	1.3243e-23	590.082	743.806	592.793	3.356	2.161	7.675	N.A.	N.A.	N.A.
TRINITY_DN30869_c0_g1_i2	6.80498	4.91747	7.58314e-12	1.48031e-10	12.133	9.307	50.343	0.337	0	0.108	gi|3023259|sp|O00906.1|AGLU_TETPY	0	RecName: Full=Lysosomal acid alpha-glucosidase; AltName: Full=Acid maltase; Flags: Precursor
TRINITY_DN29980_c0_g1_i7	6.80251	6.82409	3.29511e-26	6.84238e-24	674.67	705.265	1298.02	5.334	6.457	4.9	N.A.	N.A.	N.A.
TRINITY_DN44814_c0_g1_i1	6.80237	3.01649	6.20938e-12	1.23302e-10	56.246	25.721	43.269	0.562	0	0	N.A.	N.A.	N.A.
TRINITY_DN26359_c0_g1_i1	6.80224	3.03819	4.22067e-12	8.61721e-11	8.534	10.813	17.597	0	0	0.216	gi|313471717|sp|C9WMM5.1|VCP_APIME	1.49e-40	RecName: Full=Venom serine carboxypeptidase; AltName: Allergen=Api m 9; Flags: Precursor
TRINITY_DN31863_c0_g2_i2	6.80083	3.01235	5.81442e-10	8.26442e-09	12.64	2.829	8.392	0.112	0	0	gi|44888104|sp|Q8NCC3.2|PAG15_HUMAN	2.23e-19	RecName: Full=Group XV phospholipase A2; AltName: Full=1-O-acylceramide synthase; Short=ACS; AltName: Full=LCAT-like lysophospholipase; Short=LLPL; AltName: Full=Lysophospholipase 3; AltName: Full=Lysosomal phospholipase A2; Short=LPLA2; Flags: Precursor
TRINITY_DN31361_c0_g1_i2	6.8004	1.35728	1.42366e-05	8.91963e-05	14.717	21.98	3.555	0	0	0	N.A.	N.A.	N.A.
TRINITY_DN31251_c0_g1_i13	6.79915	1.35265	7.62262e-07	6.10252e-06	1.814	1.608	1.401	0	0	0	N.A.	N.A.	N.A.
TRINITY_DN1034_c0_g1_i1	6.79915	1.35263	1.19397e-06	9.23387e-06	7.715	10.437	14.042	0	0	0	N.A.	N.A.	N.A.
TRINITY_DN20749_c0_g1_i1	6.79911	1.34793	4.91665e-05	0.000277241	4.525	2.92	19.575	0	0	0	gi|75303634|sp|Q8S904.1|MFDX2_ARATH	1.86e-47	RecName: Full=Adrenodoxin-like protein 2, mitochondrial; AltName: Full=Mitochondrial ferredoxin 2; Short=AtMFDX2; Flags: Precursor
TRINITY_DN18787_c0_g1_i1	6.79895	1.35729	0.000121746	0.000628761	5.94	7.437	0.33	0	0	0	N.A.	N.A.	N.A.
TRINITY_DN31687_c0_g1_i2	6.79883	1.36183	9.12678e-05	0.000484742	1.658	7.494	0.671	0	0	0	N.A.	N.A.	N.A.
TRINITY_DN23117_c0_g2_i1	6.79544	1.35509	0.000125105	0.000644497	7.315	10.094	0.436	0	0	0	N.A.	N.A.	N.A.
TRINITY_DN26180_c0_g2_i1	6.7947	1.34573	1.24832e-05	7.91828e-05	5.54	2.829	12.465	0	0	0	N.A.	N.A.	N.A.
TRINITY_DN28222_c2_g4_i1	6.79456	1.34573	1.03761e-05	6.69908e-05	4.906	2.441	10.264	0	0	0	gi|127590|sp|P01104.2|MYB_AVIMB	9.38e-20	RecName: Full=Transforming protein Myb
TRINITY_DN30698_c0_g2_i8	6.79385	5.71411	7.39814e-21	6.60153e-19	220.166	294.974	554.079	2.062	2.207	2.684	gi|51317342|sp|P02310.2|H41_TETPY	1.27e-47	RecName: Full=Histone H4, major
TRINITY_DN27330_c0_g2_i1	6.79375	3.03076	1.22195e-11	2.30414e-10	5.091	4.585	10.076	0	0	0.117	N.A.	N.A.	N.A.
TRINITY_DN27795_c4_g9_i1	6.79272	1.34825	7.81009e-06	5.17642e-05	13.079	9.65	2.86	0	0	0	N.A.	N.A.	N.A.
TRINITY_DN31273_c2_g4_i1	6.79164	4.26297	2.08095e-07	1.85829e-06	131.101	100.397	2.413	0.853	0	0.549	N.A.	N.A.	N.A.
TRINITY_DN20919_c0_g1_i1	6.79115	4.61989	1.39488e-17	7.14878e-16	109.04	121.783	48.542	0.394	0.841	0.513	gi|82178175|sp|Q567Y6.1|IFT22_DANRE	1.54e-29	RecName: Full=Intraflagellar transport protein 22 homolog; AltName: Full=Rab-like protein 5
TRINITY_DN4736_c0_g1_i1	6.79105	1.34351	7.99803e-06	5.28852e-05	6.973	4.004	15.349	0	0	0	gi|75206464|sp|Q9SKI2.2|VPS2A_ARATH	2.48e-10	RecName: Full=Vacuolar protein sorting-associated protein 2 homolog 1; Short=AtVPS2-1; AltName: Full=Charged multivesicular body protein 2 homolog 1; AltName: Full=ESCRT-III complex subunit VPS2 homolog 1; AltName: Full=SNF7-like protein
TRINITY_DN13223_c0_g1_i1	6.79098	1.3529	0.000481776	0.00215758	5.618	8.041	0	0	0	0	gi|75266074|sp|Q9SLZ4.1|RBR1_PEA	1.26e-17	RecName: Full=Retinoblastoma-related protein 1; Short=PsRB1
TRINITY_DN29513_c0_g1_i5	6.78996	3.00603	9.79334e-12	1.87942e-10	13.869	32.907	26.084	0	0.353	0	N.A.	N.A.	N.A.
TRINITY_DN30680_c1_g4_i1	6.78871	4.64891	9.20729e-08	8.76774e-07	52.842	36.945	1.059	0.253	0	0.333	gi|172046174|sp|Q6ZVT0.2|TTL10_HUMAN	4.22e-24	RecName: Full=Inactive polyglycylase TTLL10; AltName: Full=Tubulin--tyrosine ligase-like protein 10
TRINITY_DN7752_c0_g1_i1	6.78836	1.3507	0.000135777	0.00069358	21.545	36.283	1.46	0	0	0	gi|126226|sp|P11873.1|HMGC_TETTH	4.25e-25	RecName: Full=High mobility group protein C; AltName: Full=Non-histone chromosomal protein LG-1
TRINITY_DN27667_c0_g1_i1	6.78782	4.255	1.13935e-13	3.02201e-12	23.329	9.752	40.515	0	0.289	0.18	N.A.	N.A.	N.A.
TRINITY_DN29685_c0_g3_i2	6.78493	1.33211	0.00134363	0.00534584	18.95	0	2.648	0	0	0	N.A.	N.A.	N.A.
TRINITY_DN20887_c0_g1_i1	6.78453	1.33911	8.60787e-06	5.65666e-05	12.026	3.901	3.873	0	0	0	N.A.	N.A.	N.A.
TRINITY_DN31549_c0_g1_i2	6.78446	3.79102	9.7622e-12	1.87437e-10	11.431	3.091	5.697	0	0	0.135	gi|363548478|sp|Q01320.2|TOP2A_MOUSE	0	RecName: Full=DNA topoisomerase 2-alpha; AltName: Full=DNA topoisomerase II, alpha isozyme
TRINITY_DN18559_c0_g1_i1	6.7806	1.33687	2.55944e-06	1.8634e-05	8.085	3.467	4.261	0	0	0	N.A.	N.A.	N.A.
TRINITY_DN24397_c0_g1_i1	6.77969	3.01806	9.54114e-12	1.83502e-10	9.753	15.375	22.953	0	0	0.279	gi|129777|sp|P28712.1|PEPA1_RABIT	1.13e-53	RecName: Full=Pepsin II-1; AltName: Full=Pepsin A; Flags: Precursor
TRINITY_DN13929_c0_g1_i1	6.7796	1.34409	2.62372e-05	0.000156345	3.521	12.307	2.213	0	0	0	N.A.	N.A.	N.A.
TRINITY_DN5754_c0_g2_i1	6.77833	1.3441	8.07478e-05	0.000433385	5.208	13.231	0.953	0	0	0	N.A.	N.A.	N.A.
TRINITY_DN10366_c0_g1_i1	6.77698	1.33463	1.05194e-06	8.21309e-06	16.307	10.79	17.668	0	0	0	N.A.	N.A.	N.A.
TRINITY_DN30314_c0_g1_i1	6.77689	5.5697	2.87578e-09	3.63231e-08	101.676	129.426	6.533	0.619	0	0.901	N.A.	N.A.	N.A.
TRINITY_DN31421_c0_g3_i1	6.77605	2.99152	2.9926e-08	3.11318e-07	20.286	28.96	3.06	0.244	0	0	gi|585519|sp|Q07176.1|MMK1_MEDSA	3.62e-111	RecName: Full=Mitogen-activated protein kinase homolog MMK1; AltName: Full=MAP kinase ERK1; AltName: Full=MAP kinase MSK7
TRINITY_DN7124_c0_g2_i1	6.77454	1.33243	8.69957e-06	5.70998e-05	10.524	4.745	2.648	0	0	0	gi|41018367|sp|Q9D2G5.2|SYNJ2_MOUSE	6.12e-11	RecName: Full=Synaptojanin-2; AltName: Full=Synaptic inositol 1,4,5-trisphosphate 5-phosphatase 2
TRINITY_DN25475_c0_g1_i1	6.77322	4.24353	2.41887e-12	5.12451e-11	20.774	52.354	8.722	0.15	0.163	0.198	gi|75331094|sp|Q8VX13.1|PDI13_ARATH	1.32e-50	RecName: Full=Protein disulfide isomerase-like 1-3; Short=AtPDIL1-3; AltName: Full=Protein disulfide isomerase 1; Short=AtPDI1; AltName: Full=Protein disulfide isomerase-like 2-1; Short=AtPDIL2-1; Flags: Precursor
TRINITY_DN31819_c0_g1_i5	6.77216	4.62995	1.78612e-19	1.24966e-17	288.653	313.931	303.482	0	1.592	5.135	N.A.	N.A.	N.A.
TRINITY_DN32334_c2_g1_i2	6.77189	4.23967	2.02451e-18	1.19624e-16	15.937	15.125	10.982	0	0.172	0.099	gi|76364097|sp|Q6DAJ6.1|CAH_PECAS	1.67e-08	RecName: Full=Carbonic anhydrase; AltName: Full=Carbonate dehydratase; Flags: Precursor
TRINITY_DN18420_c0_g2_i1	6.76951	1.33275	9.40381e-06	6.12533e-05	18.716	28.949	6.815	0	0	0	N.A.	N.A.	N.A.
TRINITY_DN31617_c0_g1_i1	6.76908	5.51925	5.07928e-14	1.42291e-12	19.877	90.782	17.491	0.291	0.307	0.252	gi|123497699|sp|Q2IIK1.1|LON_ANADE	0	RecName: Full=Lon protease; AltName: Full=ATP-dependent protease La
TRINITY_DN17738_c0_g2_i1	6.76764	1.32792	2.94587e-06	2.11863e-05	6.261	9.878	15.832	0	0	0	N.A.	N.A.	N.A.
TRINITY_DN30834_c0_g2_i3	6.76608	1.33053	1.05683e-05	6.81315e-05	7.617	13.208	2.719	0	0	0	N.A.	N.A.	N.A.
TRINITY_DN31932_c1_g6_i5	6.76537	6.00283	1.10607e-20	9.55445e-19	739.86	964.686	705.132	4.865	0	11.377	N.A.	N.A.	N.A.
TRINITY_DN29322_c0_g1_i4	6.76496	4.58098	4.20948e-20	3.2961e-18	66.926	71.562	53.592	0.562	0.597	0	gi|97176326|sp|Q2KIN6.1|MPV17_BOVIN	1.24e-21	RecName: Full=Protein Mpv17
TRINITY_DN31932_c1_g5_i11	6.76452	1.3208	9.26302e-05	0.000491236	16.619	12.9	100.121	0	0	0	N.A.	N.A.	N.A.
TRINITY_DN22412_c0_g1_i1	6.76441	1.32571	8.11907e-07	6.46464e-06	3.882	3.65	3.508	0	0	0	gi|387935386|sp|A9SDL4.1|SIR5_PHYPA	2.97e-23	RecName: Full=NAD-dependent protein deacylase; AltName: Full=Regulatory protein SIR2 homolog 5; Flags: Precursor
TRINITY_DN32072_c0_g1_i5	6.76434	5.72382	3.35988e-20	2.68161e-18	114.93	167.67	104.429	0.759	0	2.099	N.A.	N.A.	N.A.
TRINITY_DN20496_c0_g2_i1	6.76387	1.33529	0.000120746	0.000624006	4.584	24.124	2.319	0	0	0	gi|75154210|sp|Q8L7R3.1|LPCT1_ARATH	7.13e-06	RecName: Full=Lysophospholipid acyltransferase LPEAT1; AltName: Full=Lysophosphatidylethanolamine acyltransferase 1; Short=AtLPEAT1
TRINITY_DN16567_c0_g1_i1	6.76318	1.3283	6.51188e-06	4.38292e-05	3.053	8.942	3.449	0	0	0	N.A.	N.A.	N.A.
TRINITY_DN30246_c0_g4_i1	6.76292	1.32084	1.16694e-05	7.4499e-05	63.151	14.235	52.297	0	0	0	gi|302393788|sp|P23398.2|UBIQP_STRPU	2.16e-08	RecName: Full=Polyubiquitin; Contains: RecName: Full=Ubiquitin; Flags: Precursor
TRINITY_DN27337_c0_g1_i1	6.7623	5.34824	1.96916e-20	1.6386e-18	107.742	101.583	167.837	0	1.357	1.243	gi|296452942|sp|Q4LDE5.3|SVEP1_HUMAN	6.38e-08	RecName: Full=Sushi, von Willebrand factor type A, EGF and pentraxin domain-containing protein 1; AltName: Full=CCP module-containing protein 22; AltName: Full=Polydom; AltName: Full=Selectin-like osteoblast-derived protein; Short=SEL-OB; AltName: Full=Serologically defined breast cancer antigen NY-BR-38; Flags: Precursor
TRINITY_DN24437_c0_g1_i1	6.76184	2.97968	2.98219e-12	6.23529e-11	27.123	15.638	25.507	0.319	0	0	gi|75335567|sp|Q9LVW4.1|MY118_ARATH	3e-20	RecName: Full=Transcription factor MYB118; AltName: Full=Myb-related protein 118; Short=AtMYB118; AltName: Full=Protein PLANT GROWTH ACTIVATOR 37
TRINITY_DN32328_c2_g2_i5	6.76089	1.32344	6.36066e-05	0.000349279	1.239	8.486	14.537	0	0	0	N.A.	N.A.	N.A.
TRINITY_DN21395_c0_g1_i1	6.75949	1.32608	9.35113e-06	6.0944e-05	3.16	8.532	2.472	0	0	0	N.A.	N.A.	N.A.
TRINITY_DN25274_c0_g2_i2	6.7591	1.31858	7.02768e-06	4.6986e-05	24.353	7.711	28.72	0	0	0	N.A.	N.A.	N.A.
TRINITY_DN32276_c3_g2_i2	6.75806	1.32122	1.50979e-06	1.14645e-05	3.433	5.452	5.744	0	0	0	gi|269849629|sp|Q86WI1.2|PKHL1_HUMAN	1.2e-74	RecName: Full=Fibrocystin-L; AltName: Full=Polycystic kidney and hepatic disease 1-like protein 1; Short=PKHD1-like protein 1; Flags: Precursor
TRINITY_DN31876_c0_g1_i3	6.75721	6.07594	6.11645e-24	8.75923e-22	64.175	58.034	110.456	0.534	0.506	0.667	gi|12585209|sp|Q9WUU7.1|CATZ_MOUSE	2.28e-78	RecName: Full=Cathepsin Z; Flags: Precursor
TRINITY_DN2224_c0_g1_i1	6.75565	5.64774	3.48377e-16	1.40218e-14	169.206	125.217	497.851	2.156	2.297	0.703	gi|15214148|sp|Q9C7F5.1|NTF2_ARATH	2.19e-22	RecName: Full=Nuclear transport factor 2; Short=NTF-2
TRINITY_DN18943_c0_g1_i1	6.75483	1.31901	2.04559e-06	1.51566e-05	4.76	4.768	2.401	0	0	0	gi|75329652|sp|Q8L3Z8.1|FZR2_ARATH	3.04e-108	RecName: Full=Protein FIZZY-RELATED 2; AltName: Full=Cell cycle switch protein CCS52A1
TRINITY_DN30440_c0_g1_i2	6.75445	1.31902	7.8113e-06	5.17673e-05	3.716	3.171	1.048	0	0	0	gi|54036106|sp|Q6CPK7.1|KAPR_KLULA	4.59e-07	RecName: Full=cAMP-dependent protein kinase regulatory subunit; Short=PKA regulatory subunit
TRINITY_DN30097_c1_g2_i1	6.75377	2.97095	8.42037e-11	1.38433e-09	6.652	7.083	16.973	0.15	0	0	gi|417333|sp|Q03237.1|MYBB_CHICK	1.45e-35	RecName: Full=Myb-related protein B; Short=B-Myb; AltName: Full=Myb-like protein 2
TRINITY_DN19469_c0_g1_i1	6.75341	3.75475	1.28754e-14	3.95688e-13	26.363	43.959	27.59	0	0	0.676	N.A.	N.A.	N.A.
TRINITY_DN34500_c0_g1_i1	6.75287	2.97015	3.46595e-11	6.08814e-10	36.72	13.995	28.132	0.375	0	0	N.A.	N.A.	N.A.
TRINITY_DN41762_c0_g1_i1	6.75179	1.31676	1.30557e-06	1.0022e-05	9.1	11.988	7.062	0	0	0	gi|75060490|sp|Q58DI9.1|ARL11_BOVIN	7.11e-20	RecName: Full=ADP-ribosylation factor-like protein 11
TRINITY_DN34912_c0_g1_i1	6.75112	1.32866	0.000475504	0.00213329	1.707	11.703	0.341	0	0	0	N.A.	N.A.	N.A.
TRINITY_DN32250_c0_g2_i1	6.75105	5.12184	1.20572e-15	4.44108e-14	22.53	9.239	40.962	0.225	0.081	0.189	N.A.	N.A.	N.A.
TRINITY_DN28927_c0_g1_i2	6.75073	1.3045	0.00888055	0.0275969	0	0	4.649	0	0	0	N.A.	N.A.	N.A.
TRINITY_DN17820_c0_g1_i1	6.7488	6.78671	8.08411e-29	2.41887e-26	265.869	383.771	269.971	1.725	2.125	2.729	gi|12643647|sp|O81146.2|PSA6A_ARATH	9.92e-82	RecName: Full=Proteasome subunit alpha type-6-A; AltName: Full=20S proteasome subunit alpha A-1; AltName: Full=Proteasome component 1; AltName: Full=Proteasome subunit alpha type-1
TRINITY_DN23376_c0_g1_i1	6.74864	1.30455	0.000582386	0.00255573	6.3	0	11.806	0	0	0	gi|74997113|sp|Q54W07.1|BUD32_DICDI	1.4e-53	RecName: Full=EKC/KEOPS complex subunit bud32; AltName: Full=Atypical serine/threonine protein kinase bud32
TRINITY_DN31623_c1_g1_i9	6.74801	1.3194	2.75517e-05	0.000163402	1.063	5.92	1.86	0	0	0	N.A.	N.A.	N.A.
TRINITY_DN13458_c0_g3_i1	6.74596	1.30954	1.44557e-05	9.04077e-05	3.219	4.836	13.524	0	0	0	gi|158513280|sp|A5EHP2.1|RLME_BRASB	1.39e-29	RecName: Full=Ribosomal RNA large subunit methyltransferase E; AltName: Full=23S rRNA Um2552 methyltransferase; AltName: Full=rRNA (uridine-2'-O-)-methyltransferase
TRINITY_DN30737_c0_g1_i1	6.74578	1.30955	9.6002e-06	6.24169e-05	3.443	4.277	11.735	0	0	0	gi|167017117|sp|A0PZK9.1|3MGH_CLONN	9.07e-59	RecName: Full=Putative 3-methyladenine DNA glycosylase
TRINITY_DN20841_c0_g1_i1	6.74515	1.31227	2.02888e-06	1.50422e-05	2.887	6.068	3.861	0	0	0	N.A.	N.A.	N.A.
TRINITY_DN25030_c0_g1_i1	6.74513	1.30958	2.19447e-06	1.61728e-05	8.866	4.471	5.732	0	0	0	gi|11133618|sp|Q9VHD2.1|MAAI2_DROME	7.35e-53	RecName: Full=Probable maleylacetoacetate isomerase 2; Short=MAAI 2; AltName: Full=Glutathione S-transferase zeta 2
TRINITY_DN16607_c0_g1_i1	6.74502	1.31227	2.47079e-06	1.80334e-05	4.672	11.064	7.663	0	0	0	gi|81606083|sp|Q63IT3.1|DNS2_BURPS	6.35e-19	RecName: Full=Putative deoxyribonuclease-2; AltName: Full=Deoxyribonuclease II
TRINITY_DN31690_c0_g2_i6	6.74412	4.86006	3.16352e-14	9.09786e-13	53.223	74.676	197.758	1.369	0	0.577	N.A.	N.A.	N.A.
TRINITY_DN14530_c0_g1_i1	6.74368	2.98557	8.7553e-12	1.69501e-10	7.832	14.839	7.463	0	0	0.18	gi|74843132|sp|Q8IS18.1|GEFE_DICDI	6.19e-13	RecName: Full=Ras guanine nucleotide exchange factor E; AltName: Full=RasGEF domain-containing protein E
TRINITY_DN25794_c0_g2_i2	6.74347	5.12537	2.54165e-22	2.81442e-20	62.391	74.596	76.98	0.216	0.344	0.829	N.A.	N.A.	N.A.
TRINITY_DN22958_c0_g2_i1	6.743	1.3123	0.000127593	0.000655503	10.475	9.923	0.53	0	0	0	N.A.	N.A.	N.A.
TRINITY_DN21933_c0_g1_i2	6.74123	1.31002	5.20879e-06	3.56731e-05	1.024	3.559	2.448	0	0	0	N.A.	N.A.	N.A.
TRINITY_DN31411_c2_g2_i4	6.74098	1.31719	0.000635758	0.00276322	3.511	7.984	0	0	0	0	gi|75337113|sp|Q9SEI0.1|WER_ARATH	9.02e-06	RecName: Full=Transcription factor WER; AltName: Full=Myb-related protein 66; Short=AtMYB66; AltName: Full=Protein WEREWOLF
TRINITY_DN26321_c0_g1_i2	6.74084	2.98236	4.55528e-11	7.83141e-10	36.145	14.349	37.89	0	0	0.531	N.A.	N.A.	N.A.
TRINITY_DN27894_c0_g2_i2	6.74065	1.31005	1.35292e-05	8.51889e-05	5.92	6.969	1.448	0	0	0	gi|47117768|sp|P61267.1|STX1B_BOVIN	5.37e-19	RecName: Full=Syntaxin-1B; AltName: Full=Synaptocanalin I; AltName: Full=Syntaxin-1B2
TRINITY_DN36634_c0_g1_i1	6.74028	3.72338	4.65889e-16	1.83421e-14	14.981	18.786	23.73	0	0.163	0.198	N.A.	N.A.	N.A.
TRINITY_DN32065_c1_g1_i1	6.73967	5.14556	4.60413e-15	1.52779e-13	30.654	17.029	65.162	0.112	0.118	0.577	N.A.	N.A.	N.A.
TRINITY_DN27955_c0_g1_i4	6.73838	1.30505	1.10069e-06	8.56709e-06	3.657	3.16	4.638	0	0	0	gi|34922618|sp|Q9CPP7.1|LIPG_MOUSE	7.27e-69	RecName: Full=Gastric triacylglycerol lipase; Short=GL; Short=Gastric lipase; Flags: Precursor
TRINITY_DN28500_c0_g4_i1	6.73808	1.30779	4.30285e-06	2.99618e-05	2.702	4.597	1.624	0	0	0	gi|74847567|sp|Q6B9X6.1|VWKA_DICDI	1.38e-25	RecName: Full=Alpha-protein kinase vwkA; AltName: Full=von Willebrand factor A alpha-kinase; Short=vWF kinase
TRINITY_DN28592_c2_g4_i1	6.73677	1.2977	0.000250646	0.00120219	2.136	1.517	16.597	0	0	0	N.A.	N.A.	N.A.
TRINITY_DN30291_c0_g2_i1	6.73555	4.18198	1.74569e-11	3.19159e-10	88.158	84.508	14.29	0.366	0.769	0	N.A.	N.A.	N.A.
TRINITY_DN31514_c2_g4_i1	6.73541	1.31272	0.000132421	0.000677804	14.912	55.502	3.825	0	0	0	gi|75309017|sp|Q9FF18.1|C7351_ARATH	3.27e-10	RecName: Full=Cytokinin hydroxylase; AltName: Full=Cytochrome P450 35A1
TRINITY_DN20376_c0_g1_i1	6.73526	3.73883	9.43176e-14	2.53321e-12	55.846	60.281	111.338	0	0	1.549	gi|74860408|sp|Q86A92.1|ERH_DICDI	1.39e-09	RecName: Full=Enhancer of rudimentary homolog
TRINITY_DN26312_c0_g1_i1	6.73468	2.95513	1.96533e-12	4.2209e-11	20.579	27.831	33.287	0	0.407	0	N.A.	N.A.	N.A.
TRINITY_DN31249_c0_g1_i7	6.73409	3.6991	1.65569e-14	4.97733e-13	12.513	5.92	9.299	0	0.163	0	N.A.	N.A.	N.A.
TRINITY_DN15262_c0_g1_i1	6.73356	3.72139	5.63592e-12	1.12678e-10	11.811	52.069	23.082	0	0.253	0.306	gi|81613252|sp|Q6FCU0.1|ADE_ACIAD	1.32e-126	RecName: Full=Adenine deaminase; Short=ADE; AltName: Full=Adenine aminohydrolase; Short=AAH
TRINITY_DN31859_c0_g4_i5	6.73273	1.30556	6.16575e-05	0.000339715	58.957	78.942	5.921	0	0	0	N.A.	N.A.	N.A.
TRINITY_DN25021_c0_g1_i10	6.73225	1.30056	1.2336e-05	7.83705e-05	37.081	20.565	8.628	0	0	0	N.A.	N.A.	N.A.
TRINITY_DN29274_c0_g2_i1	6.73201	1.30052	1.30916e-06	1.00462e-05	21.467	24.843	32.122	0	0	0	N.A.	N.A.	N.A.
TRINITY_DN31859_c0_g4_i3	6.72982	2.94803	7.33509e-07	5.89178e-06	78.659	146.25	7.004	1.069	0	0	N.A.	N.A.	N.A.
TRINITY_DN7167_c0_g1_i1	6.72756	1.30331	0.000547922	0.00242126	5.618	7.448	0	0	0	0	N.A.	N.A.	N.A.
TRINITY_DN15812_c0_g1_i2	6.72703	1.29319	1.29085e-05	8.16158e-05	5.042	1.243	4.214	0	0	0	N.A.	N.A.	N.A.
TRINITY_DN2939_c0_g1_i1	6.72519	1.29095	0.000103274	0.000541959	17.321	3.125	2.331	0	0	0	N.A.	N.A.	N.A.
TRINITY_DN31286_c0_g1_i3	6.72479	1.30106	0.000154817	0.000780748	9.87	15.763	0.671	0	0	0	N.A.	N.A.	N.A.
TRINITY_DN17424_c0_g1_i1	6.7242	7.17915	2.90695e-29	9.46305e-27	396.054	592.926	419.246	4.003	2.469	3.441	gi|108860907|sp|Q3MHN0.1|PSB6_BOVIN	1.92e-68	RecName: Full=Proteasome subunit beta type-6; Flags: Precursor
TRINITY_DN31348_c3_g2_i1	6.72405	5.64528	4.39745e-23	5.64246e-21	73.88	85.786	130.937	0.609	0.642	0.784	gi|254764707|sp|B8D0C7.1|RL2_HALOH	2.96e-31	RecName: Full=50S ribosomal protein L2
TRINITY_DN21631_c0_g1_i1	6.72352	1.29879	1.46606e-05	9.1559e-05	4.096	11.087	2.754	0	0	0	N.A.	N.A.	N.A.
TRINITY_DN40242_c0_g1_i1	6.72248	1.29373	1.18256e-06	9.15264e-06	8.661	11.064	8.746	0	0	0	gi|928589317|sp|A9LLI8.1|RP6L3_ARATH	2.93e-23	RecName: Full=Protein RRP6-like 3; Short=AtRRP6L3
TRINITY_DN25379_c0_g1_i1	6.7208	4.2089	3.84447e-15	1.29033e-13	28.011	18.775	46.27	0.178	0	0.459	gi|6685604|sp|Q9Y259.3|CHKB_HUMAN	7.25e-42	RecName: Full=Choline/ethanolamine kinase; AltName: Full=Choline kinase beta; Short=CK; Short=CKB; AltName: Full=Choline kinase-like protein; AltName: Full=Ethanolamine kinase; Short=EK; AltName: Full=Ethanolamine kinase beta; Short=EKB; AltName: Full=choline/ethanolamine kinase beta; Short=CKEKB
TRINITY_DN31977_c0_g1_i5	6.7207	2.93749	2.06635e-09	2.67481e-08	9.343	1.928	7.957	0	0.099	0	gi|353526321|sp|P41413.3|PCSK5_RAT	1.07e-15	RecName: Full=Proprotein convertase subtilisin/kexin type 5; AltName: Full=Proprotein convertase 5; Short=PC5; AltName: Full=Proprotein convertase 6; Short=PC6; AltName: Full=Subtilisin/kexin-like protease PC5; Short=rPC5; Flags: Precursor
TRINITY_DN25186_c0_g1_i2	6.71867	4.18882	3.97697e-17	1.89202e-15	39.812	51.795	81.829	0.337	0.353	0.432	gi|1175459|sp|Q09788.1|ASL1_SCHPO	1.62e-35	RecName: Full=Alkali-sensitive linkage protein 1; Flags: Precursor
TRINITY_DN16971_c0_g1_i1	6.71691	1.28637	1.83707e-05	0.000112638	26.997	7.79	7.674	0	0	0	N.A.	N.A.	N.A.
TRINITY_DN32125_c0_g4_i1	6.71533	2.93653	1.42004e-11	2.64434e-10	6.847	8.714	14.337	0	0.154	0	gi|269849629|sp|Q86WI1.2|PKHL1_HUMAN	4.15e-39	RecName: Full=Fibrocystin-L; AltName: Full=Polycystic kidney and hepatic disease 1-like protein 1; Short=PKHD1-like protein 1; Flags: Precursor
TRINITY_DN31164_c0_g1_i5	6.71471	1.2766	0.00930716	0.0287524	10.455	0	0	0	0	0	gi|118572685|sp|P00791.3|PEPA_PIG	1.46e-60	RecName: Full=Pepsin A; Flags: Precursor
TRINITY_DN31697_c2_g6_i2	6.71403	1.28916	0.000144635	0.000734775	0.429	5.886	7.098	0	0	0	gi|190358753|sp|A3B529.2|CIPKS_ORYSJ	1.49e-29	RecName: Full=CBL-interacting protein kinase 28; AltName: Full=OsCIPK28
TRINITY_DN32309_c1_g1_i2	6.71377	1.28401	4.84141e-05	0.000273323	4.486	8.931	29.956	0	0	0	gi|75018136|sp|Q8T9W4.1|ABCB3_DICDI	1.11e-34	RecName: Full=ABC transporter B family member 3; AltName: Full=ABC transporter ABCB.3
TRINITY_DN29596_c0_g1_i6	6.71373	1.28923	0.000552285	0.00243932	11.567	9.079	0	0	0	0	N.A.	N.A.	N.A.
TRINITY_DN26107_c0_g2_i1	6.71285	1.28407	6.88309e-06	4.61245e-05	8.446	3.114	3.472	0	0	0	N.A.	N.A.	N.A.
TRINITY_DN30623_c0_g1_i5	6.71256	1.28692	2.04206e-06	1.51352e-05	4.194	7.357	4.591	0	0	0	gi|147742930|sp|Q4V8C5.2|AR2BP_RAT	1.42e-20	RecName: Full=ADP-ribosylation factor-like protein 2-binding protein; Short=ARF-like 2-binding protein; AltName: Full=Binder of ARF2 protein 1
TRINITY_DN24936_c0_g1_i2	6.71238	1.29429	0.000642406	0.0027878	3.716	7.779	0	0	0	0	N.A.	N.A.	N.A.
TRINITY_DN22400_c0_g1_i1	6.71231	5.11246	1.73211e-18	1.0339e-16	87.768	46.138	96.966	0.234	0.244	1.207	gi|75333651|sp|Q9CAI5.1|CKL2_ARATH	1.81e-124	RecName: Full=Casein kinase 1-like protein 2; AltName: Full=Protein CASEIN KINASE I-LIKE 2
TRINITY_DN32213_c1_g1_i1	6.71177	1.28694	8.57853e-06	5.63879e-05	8.739	9.844	2.754	0	0	0	gi|374095360|sp|Q9M1Q9.2|AB21B_ARATH	3.21e-58	RecName: Full=ABC transporter B family member 21; Short=ABC transporter ABCB.21; Short=AtABCB21; AltName: Full=Multidrug resistance protein 17; AltName: Full=P-glycoprotein 21
TRINITY_DN17588_c0_g1_i1	6.70877	1.28177	1.89931e-06	1.41682e-05	10.816	6.102	9.558	0	0	0	gi|300681184|sp|A9ZSY3.1|TRET1_BOMMO	4.9e-08	RecName: Full=Facilitated trehalose transporter Tret1; Short=BmTRET1
TRINITY_DN34254_c0_g1_i1	6.70638	2.95858	2.45928e-09	3.14637e-08	11.86	56.152	21.54	0	0	0.549	gi|27805762|sp|Q9FMR5.1|VA714_ARATH	9.39e-24	RecName: Full=Vesicle-associated membrane protein 714; Short=AtVAMP714
TRINITY_DN26487_c0_g1_i3	6.70599	1.27945	7.82425e-06	5.18385e-05	1.795	2.418	5.556	0	0	0	gi|75335567|sp|Q9LVW4.1|MY118_ARATH	3.63e-23	RecName: Full=Transcription factor MYB118; AltName: Full=Myb-related protein 118; Short=AtMYB118; AltName: Full=Protein PLANT GROWTH ACTIVATOR 37
TRINITY_DN3519_c0_g2_i1	6.70567	1.27949	2.80519e-06	2.0245e-05	12.065	6.296	6.403	0	0	0	N.A.	N.A.	N.A.
TRINITY_DN17915_c0_g3_i1	6.70567	1.27949	2.805e-06	2.0245e-05	6.476	3.296	3.237	0	0	0	gi|1172829|sp|P41838.1|RAE1_SCHPO	1.17e-40	RecName: Full=Poly(A)+ RNA export protein
TRINITY_DN30421_c0_g1_i3	6.70562	1.27946	2.79983e-06	2.02125e-05	4.506	4.654	8.769	0	0	0	gi|12585195|sp|O35186.1|CATK_RAT	6.34e-55	RecName: Full=Cathepsin K; Flags: Precursor
TRINITY_DN26251_c0_g1_i3	6.70237	1.2824	0.000535572	0.00237041	3.94	4.163	0	0	0	0	gi|124056473|sp|Q9P2G9.4|KLHL8_HUMAN	1.78e-11	RecName: Full=Kelch-like protein 8
TRINITY_DN29657_c0_g1_i1	6.70179	2.92399	1.21112e-11	2.28556e-10	9.87	9.433	17.785	0	0.19	0	gi|123949|sp|P28776.1|I23O1_MOUSE	4.28e-49	RecName: Full=Indoleamine 2,3-dioxygenase 1; Short=IDO-1; AltName: Full=Indoleamine-pyrrole 2,3-dioxygenase
TRINITY_DN26067_c1_g3_i1	6.7015	2.94548	8.92993e-12	1.72597e-10	14.522	18.706	28.803	0	0	0.387	gi|122237705|sp|Q1PDP9.1|MY115_ARATH	1.19e-23	RecName: Full=Transcription factor MYB115; AltName: Full=Myb-related protein 115; Short=AtMYB115
TRINITY_DN30499_c4_g3_i1	6.70111	4.17181	8.85893e-17	3.97685e-15	16.278	7.768	14.807	0.075	0.081	0.099	gi|728048443|sp|F4HYG2.1|IRE3_ARATH	4.66e-68	RecName: Full=Probable serine/threonine protein kinase IRE3; Short=AtIRE3
TRINITY_DN24336_c0_g2_i1	6.69959	1.28524	0.000104787	0.000549204	1.921	11.406	1.542	0	0	0	N.A.	N.A.	N.A.
TRINITY_DN31046_c0_g2_i1	6.69925	2.91585	8.9017e-08	8.50323e-07	13.723	14.44	84.019	0.544	0	0	gi|401190|sp|P31110.1|TLP_ORYSJ	2.6e-10	RecName: Full=Thaumatin-like protein; Flags: Precursor
TRINITY_DN23205_c0_g2_i1	6.69857	1.28012	0.000588072	0.00257731	4.916	5.657	0	0	0	0	N.A.	N.A.	N.A.
TRINITY_DN22317_c0_g1_i1	6.69784	4.52988	2.08306e-20	1.72725e-18	73.148	60.418	59.606	0.291	0.624	0.378	N.A.	N.A.	N.A.
TRINITY_DN18189_c0_g1_i1	6.69714	3.70716	6.70188e-12	1.32149e-10	31.337	30.238	82.559	0	0	1.018	N.A.	N.A.	N.A.
TRINITY_DN17625_c0_g1_i1	6.69621	5.03492	3.79328e-16	1.51634e-14	140.63	169.37	283.048	0	3.952	0	N.A.	N.A.	N.A.
TRINITY_DN23518_c0_g2_i1	6.69565	1.27261	2.46335e-06	1.79847e-05	7.081	5.27	3.767	0	0	0	N.A.	N.A.	N.A.
TRINITY_DN26119_c0_g1_i1	6.6935	4.14941	1.29209e-17	6.66569e-16	50.697	59.654	36.948	0.591	0.307	0	N.A.	N.A.	N.A.
TRINITY_DN28222_c0_g1_i1	6.69238	1.2703	1.43349e-06	1.09312e-05	5.442	5.258	4.308	0	0	0	gi|75335567|sp|Q9LVW4.1|MY118_ARATH	9.07e-25	RecName: Full=Transcription factor MYB118; AltName: Full=Myb-related protein 118; Short=AtMYB118; AltName: Full=Protein PLANT GROWTH ACTIVATOR 37
TRINITY_DN17524_c0_g5_i1	6.69209	1.27034	0.0006784	0.00292541	11.899	6.433	0	0	0	0	N.A.	N.A.	N.A.
TRINITY_DN22992_c0_g1_i1	6.69019	1.26499	1.38211e-05	8.68094e-05	18.063	5.087	20.646	0	0	0	N.A.	N.A.	N.A.
TRINITY_DN23021_c0_g3_i1	6.68881	1.27323	8.00991e-05	0.000430265	1.063	12.49	6.98	0	0	0	gi|117940160|sp|Q0GGW5.1|STK11_CHICK	1.65e-14	RecName: Full=Serine/threonine-protein kinase STK11; AltName: Full=Liver kinase B1 homolog; Short=LKB1
TRINITY_DN12894_c0_g1_i1	6.68816	6.90749	3.50345e-22	3.8075e-20	385.286	535.986	335.663	2.156	1.139	6.026	gi|17380183|sp|O65084.1|PSB3_PICMA	5.11e-72	RecName: Full=Proteasome subunit beta type-3; AltName: Full=20S proteasome alpha subunit C; AltName: Full=20S proteasome subunit beta-3
TRINITY_DN20227_c0_g2_i2	6.68757	2.9123	5.03136e-12	1.01312e-10	17.634	19.197	11.406	0.234	0	0	gi|71153401|sp|P93484.1|VSR1_PEA	3.45e-31	RecName: Full=Vacuolar-sorting receptor 1; AltName: Full=80 kDa proaleurein-binding protein; AltName: Full=BP-80; Flags: Precursor
TRINITY_DN23802_c0_g1_i1	6.68742	3.67327	2.16724e-16	9.0654e-15	47.117	54.316	51.132	0.422	0	0.549	gi|123885756|sp|Q0P448.1|DPCD_DANRE	1.61e-50	RecName: Full=Protein DPCD
TRINITY_DN24698_c0_g1_i1	6.6871	1.26271	2.19981e-05	0.000133046	13.654	2.988	5.073	0	0	0	N.A.	N.A.	N.A.
TRINITY_DN16526_c0_g1_i1	6.68628	2.93124	1.24721e-11	2.34548e-10	9.09	6.148	12.724	0	0	0.18	N.A.	N.A.	N.A.
TRINITY_DN23282_c0_g1_i1	6.6862	6.88653	3.18621e-25	5.60096e-23	2024.3	2480.82	3473.33	13.105	11.874	31.15	N.A.	N.A.	N.A.
TRINITY_DN25109_c0_g2_i1	6.68579	1.26571	2.05162e-06	1.51884e-05	8.271	9.056	5.367	0	0	0	N.A.	N.A.	N.A.
TRINITY_DN31819_c0_g1_i2	6.68564	7.57945	9.97453e-30	3.47207e-27	971.33	1196.25	1052.21	5.821	5.915	11.819	N.A.	N.A.	N.A.
TRINITY_DN25239_c0_g2_i1	6.68559	3.65328	5.53289e-13	1.30225e-11	50.814	79.501	24.083	0.441	0.461	0	N.A.	N.A.	N.A.
TRINITY_DN31615_c1_g2_i1	6.68478	1.27845	0.00132436	0.00527965	4.126	22.322	0	0	0	0	gi|417014|sp|P16892.2|FUS3_YEAST	1.6e-24	RecName: Full=Mitogen-activated protein kinase FUS3; Short=MAP kinase FUS3
TRINITY_DN26120_c0_g1_i1	6.68338	4.13603	8.15856e-15	2.59579e-13	32.488	11.908	30.274	0.15	0.317	0	N.A.	N.A.	N.A.
TRINITY_DN29830_c0_g2_i2	6.68018	2.95243	5.59228e-06	3.81139e-05	11.479	33.226	0.612	0	0	0.279	N.A.	N.A.	N.A.
TRINITY_DN31980_c0_g5_i1	6.67842	4.79889	9.13357e-22	9.37558e-20	349.522	361.426	433.136	2.719	2.948	1.784	gi|18202414|sp|P82473.1|CPGP1_ZINOF	1.3e-23	RecName: Full=Zingipain-1; AltName: Full=Cysteine proteinase GP-I
TRINITY_DN15188_c0_g1_i1	6.67819	2.92494	1.08384e-11	2.06701e-10	7.861	16.174	12.088	0	0	0.225	N.A.	N.A.	N.A.
TRINITY_DN27315_c0_g1_i1	6.67753	1.24802	0.00966738	0.0297411	10.797	0	0	0	0	0	N.A.	N.A.	N.A.
TRINITY_DN20186_c0_g1_i1	6.67674	6.20622	4.02029e-13	9.69101e-12	58.216	53.575	198.476	1.472	0	0.757	gi|81881843|sp|Q9EQ20.1|MMSA_MOUSE	0	RecName: Full=Methylmalonate-semialdehyde dehydrogenase [acylating], mitochondrial; Short=MMSDH; Short=Malonate-semialdehyde dehydrogenase [acylating]; AltName: Full=Aldehyde dehydrogenase family 6 member A1; Flags: Precursor
TRINITY_DN19532_c0_g1_i1	6.67621	3.64594	1.4945e-15	5.40845e-14	43.235	51.83	37.195	0	0.805	0	gi|74644560|sp|Q96VH4.1|HBN1_YEAST	1.06e-38	RecName: Full=Putative nitroreductase HBN1; AltName: Full=Homologous to bacterial nitroreductases protein 1
TRINITY_DN10717_c0_g1_i1	6.67551	1.25571	5.32559e-06	3.64269e-05	6.71	5.441	13.548	0	0	0	N.A.	N.A.	N.A.
TRINITY_DN27839_c1_g1_i17	6.67537	1.25572	4.22111e-06	2.94569e-05	2.155	1.517	3.637	0	0	0	gi|417302|sp|P32490.1|MKK1_YEAST	3.4e-21	RecName: Full=MAP kinase kinase MKK1/SSP32
TRINITY_DN25971_c0_g1_i1	6.67438	5.5967	1.42371e-22	1.64651e-20	51.35	52.331	88.374	0.422	0.443	0.54	gi|74858156|sp|Q55BJ6.1|PLBLB_DICDI	2.37e-67	RecName: Full=Phospholipase B-like protein B; Flags: Precursor
TRINITY_DN390_c0_g1_i2	6.67366	4.12865	5.82568e-16	2.25197e-14	69.647	117.107	64.173	0	1.601	0	gi|52782777|sp|Q6FUJ0.1|DYL1_CANGA	7e-14	RecName: Full=Dynein light chain 1, cytoplasmic
TRINITY_DN12148_c0_g2_i1	6.67188	1.25649	4.93547e-06	3.397e-05	5.501	8.68	3.225	0	0	0	N.A.	N.A.	N.A.
TRINITY_DN31843_c0_g1_i2	6.67166	1.2534	2.24229e-06	1.64855e-05	5.462	3.673	6.462	0	0	0	N.A.	N.A.	N.A.
TRINITY_DN39356_c0_g1_i1	6.66998	4.51658	1.03664e-19	7.54569e-18	117.613	132.756	114.999	0.553	0.588	1.432	N.A.	N.A.	N.A.
TRINITY_DN29511_c0_g1_i1	6.66984	2.89133	1.327e-07	1.22854e-06	13.81	8.612	1.189	0.169	0	0	gi|226701015|sp|A6N7Y9.1|PIWL1_CHICK	3.44e-101	RecName: Full=Piwi-like protein 1
TRINITY_DN3302_c0_g1_i1	6.6685	1.25418	4.70605e-06	3.25151e-05	6.535	14.406	6.603	0	0	0	N.A.	N.A.	N.A.
TRINITY_DN16786_c0_g1_i1	6.66829	1.25417	5.85552e-06	3.97501e-05	4.994	14.155	7.933	0	0	0	N.A.	N.A.	N.A.
TRINITY_DN19170_c0_g1_i2	6.6676	2.88652	4.26162e-08	4.32342e-07	9.529	3.091	24.671	0	0.199	0	gi|74858271|sp|Q55BZ5.1|DCD1A_DICDI	4.84e-74	RecName: Full=Protein dcd1A; AltName: Full=Acid ceramidase-like protein A; Flags: Precursor
TRINITY_DN32139_c0_g1_i7	6.66634	8.49871	2.83226e-18	1.62439e-16	236.727	386.862	435.584	5.137	0.796	1.937	gi|81868758|sp|Q9JLG8.1|CAN15_MOUSE	7.21e-53	RecName: Full=Calpain-15; AltName: Full=Small optic lobes homolog
TRINITY_DN20271_c0_g1_i2	6.66465	1.25187	7.22771e-06	4.82407e-05	9.792	20.314	6.945	0	0	0	N.A.	N.A.	N.A.
TRINITY_DN22717_c0_g1_i1	6.664	2.89036	4.83534e-12	9.76442e-11	21.32	20.622	13.642	0	0.298	0	N.A.	N.A.	N.A.
TRINITY_DN22526_c0_g1_i1	6.66367	2.91592	4.65886e-10	6.73495e-09	7.89	29.531	20.245	0	0	0.369	gi|1351254|sp|Q07352.1|TISB_HUMAN	2.12e-17	RecName: Full=mRNA decay activator protein ZFP36L1; AltName: Full=Butyrate response factor 1; AltName: Full=EGF-response factor 1; Short=ERF-1; AltName: Full=TPA-induced sequence 11b; AltName: Full=Zinc finger protein 36, C3H1 type-like 1; Short=ZFP36-like 1
TRINITY_DN15268_c0_g1_i1	6.66162	1.24645	1.90134e-06	1.41789e-05	18.443	13.516	11.724	0	0	0	gi|2842595|sp|Q58741.1|Y1345_METJA	4.92e-06	RecName: Full=TPR repeat-containing protein MJ1345
TRINITY_DN13959_c0_g1_i1	6.66156	1.24644	1.30314e-06	1.00055e-05	7.247	6.536	7.298	0	0	0	N.A.	N.A.	N.A.
TRINITY_DN21182_c0_g1_i1	6.66144	2.91317	3.25181e-09	4.06563e-08	12.581	10.174	40.609	0	0	0.405	gi|75169744|sp|Q9C9M6.1|ASF1A_ARATH	5.06e-54	RecName: Full=Probable histone chaperone ASF1A; AltName: Full=Anti-silencing function protein 1-like protein a; Short=Anti-silencing function 1a protein; AltName: Full=S-locus protein 7; Short=AtSP7; AltName: Full=Silencing group A protein 2
TRINITY_DN28001_c1_g1_i3	6.66048	6.73458	2.13352e-24	3.27552e-22	110.171	164.773	219.322	1.809	1.221	0.568	gi|75009955|sp|Q7KWQ2.1|SYSC_DICDI	5.6e-173	RecName: Full=Serine--tRNA ligase, cytoplasmic; AltName: Full=Seryl-tRNA synthetase; Short=SerRS; AltName: Full=Seryl-tRNA(Ser/Sec) synthetase
TRINITY_DN20213_c0_g1_i1	6.66037	3.62711	2.62732e-12	5.53943e-11	10.592	6.969	23.941	0.122	0.127	0	N.A.	N.A.	N.A.
TRINITY_DN31295_c1_g1_i21	6.66034	1.23865	0.00217669	0.00816986	17.936	2.087	0	0	0	0.162	N.A.	N.A.	N.A.
TRINITY_DN25912_c0_g1_i1	6.65984	3.62946	3.02213e-14	8.70905e-13	14.669	28.264	28.297	0	0.443	0	gi|1705668|sp|P80092.2|CBPX1_SULSO	1.07e-58	RecName: Full=Thermostable carboxypeptidase 1
TRINITY_DN24716_c0_g1_i2	6.65874	1.23854	0.000302258	0.00142381	1.629	2.065	17.279	0	0	0	N.A.	N.A.	N.A.
TRINITY_DN29443_c0_g1_i1	6.6571	2.91226	1.90295e-08	2.04976e-07	2.887	6.422	18.715	0	0	0.18	gi|317411657|sp|B3RXR7.1|GUF1_TRIAD	0	RecName: Full=Translation factor GUF1 homolog, mitochondrial; AltName: Full=Elongation factor 4 homolog; Short=EF-4; AltName: Full=GTPase GUF1 homolog; AltName: Full=Ribosomal back-translocase; Flags: Precursor
TRINITY_DN24618_c0_g1_i1	6.6557	4.79819	2.5832e-09	3.29113e-08	48.063	77.356	3.155	0.159	0.344	0.423	gi|75013536|sp|Q869W6.1|MYLKG_DICDI	3.85e-39	RecName: Full=Probable myosin light chain kinase DDB_G0275057
TRINITY_DN31775_c0_g4_i1	6.6557	2.88208	1.0734e-10	1.73269e-09	8.768	6.946	3.19	0.094	0	0	gi|290457659|sp|O93309.2|SMC3_XENLA	1.93e-38	RecName: Full=Structural maintenance of chromosomes protein 3; Short=SMC protein 3; Short=SMC-3
TRINITY_DN31357_c0_g5_i1	6.65513	8.46038	2.13977e-19	1.48527e-17	164.603	75.212	356.992	1.659	1.121	1.748	N.A.	N.A.	N.A.
TRINITY_DN26171_c0_g2_i6	6.65361	1.23621	5.82502e-05	0.000322916	1.063	0.764	4.167	0	0	0	gi|3023259|sp|O00906.1|AGLU_TETPY	1.01e-173	RecName: Full=Lysosomal acid alpha-glucosidase; AltName: Full=Acid maltase; Flags: Precursor
TRINITY_DN22434_c0_g1_i2	6.65271	5.428	5.74825e-07	4.71192e-06	166.895	239.917	1.377	0.656	1.04	1.27	N.A.	N.A.	N.A.
TRINITY_DN31723_c0_g2_i7	6.65232	9.03553	3.76712e-25	6.52426e-23	788.421	1063.67	680.719	5.222	3.337	10.828	N.A.	N.A.	N.A.
TRINITY_DN27250_c0_g1_i1	6.65154	1.23946	3.15841e-06	2.25764e-05	12.24	11.783	6.603	0	0	0	N.A.	N.A.	N.A.
TRINITY_DN30852_c0_g2_i1	6.64981	1.23386	5.37493e-05	0.000300476	2.253	2.03	9.828	0	0	0	gi|172046174|sp|Q6ZVT0.2|TTL10_HUMAN	2.53e-15	RecName: Full=Inactive polyglycylase TTLL10; AltName: Full=Tubulin--tyrosine ligase-like protein 10
TRINITY_DN26567_c0_g1_i2	6.6452	1.23153	1.51234e-05	9.41399e-05	5.033	3.331	12.618	0	0	0	gi|75329125|sp|Q8H1P9.1|MB3R3_ARATH	3.67e-21	RecName: Full=Transcription factor MYB3R-3; AltName: Full=Myb-related protein 3R-3
TRINITY_DN15765_c0_g1_i1	6.64485	1.23153	9.61822e-06	6.25224e-05	4.282	2.452	7.827	0	0	0	gi|60390587|sp|Q90ZA1.1|PARN_XENLA	1.79e-34	RecName: Full=Poly(A)-specific ribonuclease PARN; AltName: Full=Deadenylating nuclease; AltName: Full=Deadenylation nuclease; AltName: Full=Polyadenylate-specific ribonuclease; AltName: Full=parn-A
TRINITY_DN25274_c0_g1_i7	6.64474	1.23479	3.31314e-06	2.35913e-05	46.61	60.704	28.791	0	0	0	N.A.	N.A.	N.A.
TRINITY_DN31485_c0_g2_i1	6.64404	4.53452	4.26737e-14	1.20603e-12	20.569	12.672	32.981	0	0	0.568	N.A.	N.A.	N.A.
TRINITY_DN27360_c0_g1_i5	6.64287	4.0938	2.28508e-12	4.86747e-11	69.393	51.305	208.87	0.666	1.619	0	N.A.	N.A.	N.A.
TRINITY_DN30165_c0_g1_i1	6.6427	3.61084	1.16682e-10	1.86679e-09	16.639	39.226	6.674	0.187	0.199	0	gi|1028066392|sp|F7E540.2|TTLL7_XENTR	4.19e-13	RecName: Full=Tubulin polyglutamylase TTLL7; AltName: Full=Tubulin--tyrosine ligase-like protein 7
TRINITY_DN19915_c0_g1_i1	6.64219	2.86894	2.6871e-11	4.7846e-10	20.228	9.889	18.256	0	0.262	0	N.A.	N.A.	N.A.
TRINITY_DN17840_c0_g1_i1	6.64204	5.68026	3.94697e-17	1.87902e-15	33.326	98.72	34.806	0.684	0.362	0.144	gi|62286632|sp|Q9D906.1|ATG7_MOUSE	5.25e-134	RecName: Full=Ubiquitin-like modifier-activating enzyme ATG7; AltName: Full=ATG12-activating enzyme E1 ATG7; AltName: Full=Autophagy-related protein 7; Short=APG7-like; Short=mAGP7; AltName: Full=Ubiquitin-activating enzyme E1-like protein
TRINITY_DN27926_c0_g2_i1	6.64143	4.47512	2.81408e-19	1.90996e-17	33.59	33.249	40.55	0	0.543	0.225	gi|8469131|sp|O66875.1|BIOF_AQUAE	2.65e-47	RecName: Full=Putative 8-amino-7-oxononanoate synthase; Short=AONS; AltName: Full=7-keto-8-amino-pelargonic acid synthase; Short=7-KAP synthase; AltName: Full=8-amino-7-ketopelargonate synthase
TRINITY_DN13394_c0_g2_i1	6.64125	1.23244	3.68455e-06	2.59937e-05	4.438	9.501	6.709	0	0	0	N.A.	N.A.	N.A.
TRINITY_DN24833_c0_g1_i1	6.6388	3.61028	1.84778e-14	5.4988e-13	52.793	72.281	34.205	0.469	0.497	0	N.A.	N.A.	N.A.
TRINITY_DN40073_c0_g1_i1	6.63762	4.98464	1.21745e-20	1.04396e-18	47.137	38.69	51.944	0.609	0.326	0	N.A.	N.A.	N.A.
TRINITY_DN26722_c0_g1_i1	6.63601	4.48509	5.07695e-18	2.76948e-16	62.127	62.494	39.714	0.516	0	0.667	gi|189039953|sp|A2R5A0.1|TPC1_ASPNC	4.66e-12	RecName: Full=Mitochondrial thiamine pyrophosphate carrier 1
TRINITY_DN13055_c0_g2_i1	6.63589	1.23014	6.85098e-05	0.000373287	10.865	11.52	1.295	0	0	0	N.A.	N.A.	N.A.
TRINITY_DN31642_c5_g3_i2	6.6354	1.23014	0.000165246	0.000827644	79.244	77.288	3.319	0	0	0	N.A.	N.A.	N.A.
TRINITY_DN21337_c0_g1_i1	6.63261	1.22779	3.44231e-05	0.000200353	15	18.25	2.625	0	0	0	gi|126226|sp|P11873.1|HMGC_TETTH	1.39e-15	RecName: Full=High mobility group protein C; AltName: Full=Non-histone chromosomal protein LG-1
TRINITY_DN767_c0_g1_i1	6.63036	1.22543	6.83891e-06	4.58503e-05	3.599	8.92	4.073	0	0	0	N.A.	N.A.	N.A.
TRINITY_DN30242_c0_g1_i2	6.6303	4.46203	3.35451e-09	4.18361e-08	69.793	8.224	9.923	0.356	0	0.261	N.A.	N.A.	N.A.
TRINITY_DN25570_c0_g1_i1	6.6303	4.73306	5.69369e-16	2.20823e-14	25.485	34.184	53.403	0	0.796	0	gi|27151547|sp|O94284.1|HMT2_SCHPO	3.65e-29	RecName: Full=Sulfide:quinone oxidoreductase, mitochondrial; AltName: Full=Cadmium resistance protein 1; AltName: Full=Heavy metal tolerance protein 2; Flags: Precursor
TRINITY_DN20510_c0_g1_i1	6.63023	3.61998	1.87573e-14	5.56828e-13	20.403	20.12	37.784	0.234	0	0.297	N.A.	N.A.	N.A.
TRINITY_DN24935_c0_g1_i1	6.62952	3.61883	2.58134e-15	8.95889e-14	14.659	12.513	20.116	0.141	0	0.18	gi|122238898|sp|Q2R1Z5.1|CML6_ORYSJ	3.4e-08	RecName: Full=Putative calmodulin-like protein 6
TRINITY_DN28645_c0_g1_i2	6.6294	3.61905	2.5064e-15	8.72031e-14	25.29	29.051	17.727	0.216	0	0.27	N.A.	N.A.	N.A.
TRINITY_DN25485_c0_g1_i2	6.62669	1.21978	1.79843e-06	1.347e-05	6.018	4.608	5.214	0	0	0	gi|81895461|sp|Q80Z37.1|TOPRS_MOUSE	3.4e-07	RecName: Full=E3 ubiquitin-protein ligase Topors; AltName: Full=RING-type E3 ubiquitin transferase Topors; AltName: Full=SUMO1-protein E3 ligase Topors; AltName: Full=Topoisomerase I-binding RING finger protein; AltName: Full=Topoisomerase I-binding arginine/serine-rich protein; AltName: Full=Tumor suppressor p53-binding protein 3; Short=p53-binding protein 3; Short=p53BP3
TRINITY_DN36805_c0_g1_i1	6.62633	3.61582	1.31697e-14	4.03146e-13	35.228	20.246	39.314	0	0.298	0.36	gi|75277345|sp|O22841.1|CHI62_ARATH	7.01e-19	RecName: Full=Endochitinase At2g43620; Flags: Precursor
TRINITY_DN32239_c0_g2_i2	6.62584	4.13245	2.83436e-16	1.16006e-14	304.911	372.24	289.852	0	0	6.207	N.A.	N.A.	N.A.
TRINITY_DN34560_c0_g1_i1	6.62422	6.14485	1.58979e-24	2.47862e-22	42.894	75.497	58.618	0.609	0.371	0.333	gi|1703287|sp|Q11010.1|AMPN_STRLI	1.76e-110	RecName: Full=Aminopeptidase N; AltName: Full=Alanine aminopeptidase; AltName: Full=Lysyl aminopeptidase; Short=Lys-AP
TRINITY_DN31441_c0_g1_i10	6.62366	1.21745	4.59957e-05	0.000260864	19.389	10.631	2.695	0	0	0	N.A.	N.A.	N.A.
TRINITY_DN14568_c0_g2_i1	6.62352	1.21739	2.4741e-05	0.000148195	2.019	5.931	10.7	0	0	0	gi|75201765|sp|Q9SB50.1|AP4M_ARATH	6.95e-60	RecName: Full=AP-4 complex subunit mu; AltName: Full=Adaptor protein complex AP-4 subunit mu; AltName: Full=Adaptor protein-4 mu-adaptin; AltName: Full=Adaptor-related protein complex 4 subunit mu; AltName: Full=At-muC-Ad; AltName: Full=Mu4-adaptin
TRINITY_DN30832_c5_g1_i5	6.6228	1.22312	0.000690173	0.00297071	2.019	2.623	0	0	0	0	gi|83288337|sp|P0AEC7.1|BARA_ECO57	8.06e-39	RecName: Full=Signal transduction histidine-protein kinase BarA
TRINITY_DN29513_c0_g1_i6	6.62154	1.20923	0.00227671	0.00848816	0	1.722	16.079	0	0	0	N.A.	N.A.	N.A.
TRINITY_DN34469_c0_g1_i1	6.61998	1.21506	1.65074e-06	1.2442e-05	7.744	7.152	6.639	0	0	0	N.A.	N.A.	N.A.
TRINITY_DN30723_c0_g1_i2	6.61995	1.21507	5.83291e-06	3.96042e-05	6.281	4.619	2.778	0	0	0	gi|75249790|sp|Q94AP0.1|ALN_ARATH	1.7e-24	RecName: Full=Allantoinase; Short=AtALN
TRINITY_DN24395_c0_g1_i1	6.61978	2.84823	6.39009e-11	1.07262e-09	32.556	14.463	18.527	0	0.362	0	N.A.	N.A.	N.A.
TRINITY_DN22810_c0_g1_i1	6.61967	4.45442	1.27641e-19	9.16756e-18	133.003	131.57	97.037	0.572	1.221	0.739	N.A.	N.A.	N.A.
TRINITY_DN27795_c4_g1_i7	6.61858	1.22636	0.000412382	0.00188046	0.78	15.512	2.06	0	0	0	N.A.	N.A.	N.A.
TRINITY_DN31361_c0_g2_i6	6.61821	3.59143	2.93923e-15	1.01062e-13	208.541	181.483	161.681	3.103	0	0	gi|122140344|sp|Q3T077.1|TPPP2_BOVIN	2.85e-11	RecName: Full=Tubulin polymerization-promoting protein family member 2
TRINITY_DN29768_c0_g1_i5	6.61671	1.21842	9.9023e-05	0.000522067	5.013	9.262	0.789	0	0	0	gi|122237705|sp|Q1PDP9.1|MY115_ARATH	3.58e-21	RecName: Full=Transcription factor MYB115; AltName: Full=Myb-related protein 115; Short=AtMYB115
TRINITY_DN22099_c0_g1_i1	6.61662	1.21269	2.09654e-06	1.54932e-05	8.085	9.114	7.474	0	0	0	gi|74858271|sp|Q55BZ5.1|DCD1A_DICDI	2.88e-28	RecName: Full=Protein dcd1A; AltName: Full=Acid ceramidase-like protein A; Flags: Precursor
TRINITY_DN28592_c1_g1_i1	6.61659	1.21269	2.3146e-06	1.69656e-05	7.978	10.802	10.499	0	0	0	gi|259710097|sp|Q6AZW2.2|A1A1A_DANRE	1.36e-33	RecName: Full=Alcohol dehydrogenase [NADP(+)] A; AltName: Full=Aldehyde reductase-A; AltName: Full=Aldo-keto reductase family 1 member A1-A
TRINITY_DN33287_c0_g1_i1	6.61606	7.53989	8.13701e-26	1.55477e-23	175.175	230.028	394.705	2.09	2.514	1.54	gi|62510603|sp|Q60HG3.1|DLDH_MACFA	0	RecName: Full=Dihydrolipoyl dehydrogenase, mitochondrial; AltName: Full=Dihydrolipoamide dehydrogenase; Flags: Precursor
TRINITY_DN27808_c1_g2_i1	6.61521	4.47336	1.16545e-11	2.20588e-10	22.149	64.046	8.804	0.15	0.163	0.387	gi|75298080|sp|Q84SL2.1|C3H50_ORYSJ	1.61e-09	RecName: Full=Zinc finger CCCH domain-containing protein 50; Short=OsC3H50; AltName: Full=Protein ZF
TRINITY_DN24793_c0_g1_i1	6.61336	2.84051	7.86135e-10	1.09481e-08	14.142	5.965	21.458	0	0.226	0	gi|20138022|sp|Q9LDR4.2|ERG24_ARATH	4.61e-67	RecName: Full=Delta(14)-sterol reductase; AltName: Full=C-14 sterol reductase; AltName: Full=Protein FACKEL; AltName: Full=Sterol C14-reductase
TRINITY_DN31086_c1_g1_i2	6.61323	1.21033	2.29595e-06	1.68478e-05	2.906	3.753	2.79	0	0	0	gi|12644250|sp|P38938.3|CEK1_SCHPO	1.92e-43	RecName: Full=Serine/threonine-protein kinase cek1
TRINITY_DN5828_c0_g2_i1	6.61309	1.21034	3.60749e-06	2.54961e-05	6.895	7.106	3.967	0	0	0	N.A.	N.A.	N.A.
TRINITY_DN32221_c0_g1_i1	6.61094	1.20449	5.57665e-05	0.000310592	4.994	4.505	21.081	0	0	0	N.A.	N.A.	N.A.
TRINITY_DN28001_c1_g1_i4	6.61055	6.51775	4.18607e-23	5.3909e-21	92.313	134.775	197.935	0.609	0.986	1.712	gi|75009955|sp|Q7KWQ2.1|SYSC_DICDI	5.41e-173	RecName: Full=Serine--tRNA ligase, cytoplasmic; AltName: Full=Seryl-tRNA synthetase; Short=SerRS; AltName: Full=Seryl-tRNA(Ser/Sec) synthetase
TRINITY_DN26550_c0_g1_i1	6.61052	6.58467	1.99876e-17	9.95348e-16	345.425	95.207	274.173	2.587	0.543	2.333	gi|82184772|sp|Q6INE3.1|TOIPB_XENLA	1.87e-09	RecName: Full=Toll-interacting protein B
TRINITY_DN25617_c0_g1_i1	6.60998	9.06599	5.83065e-28	1.54129e-25	728.156	671.274	676.341	8.465	3.391	4.144	gi|1729877|sp|P54409.1|TCPH_TETPY	0	RecName: Full=T-complex protein 1 subunit eta; Short=TCP-1-eta; AltName: Full=CCT-eta
TRINITY_DN31642_c5_g3_i3	6.60876	1.21372	0.000122893	0.000634312	68.213	171.149	14.278	0	0	0	N.A.	N.A.	N.A.
TRINITY_DN30165_c3_g4_i1	6.60771	5.33945	9.18591e-10	1.265e-08	50.775	78.816	3.496	0.459	0.362	0.144	gi|172046174|sp|Q6ZVT0.2|TTL10_HUMAN	5.64e-23	RecName: Full=Inactive polyglycylase TTLL10; AltName: Full=Tubulin--tyrosine ligase-like protein 10
TRINITY_DN42255_c0_g1_i1	6.60769	5.18535	1.57578e-12	3.43782e-11	46.337	113.537	12.889	0.337	0.525	0.432	N.A.	N.A.	N.A.
TRINITY_DN31046_c0_g1_i5	6.60701	3.59868	5.10368e-13	1.20586e-11	99.326	34.538	55.652	0.553	0	0.721	gi|1710783|sp|P50695.1|RST1_AVESA	1.3e-10	RecName: Full=Thaumatin-like pathogenesis-related protein 1; Flags: Precursor
TRINITY_DN32285_c1_g3_i9	6.60592	1.21136	5.96076e-05	0.000329505	2.282	9.615	2.036	0	0	0	gi|728048573|sp|C0HJB3.1|MANA_CANEN	2.44e-18	RecName: Full=Alpha-mannosidase; Short=JBM; Short=Jbalpha-man; Contains: RecName: Full=Alpha-mannosidase, heavy subunit; Contains: RecName: Full=Alpha-mannosidase, light subunit
TRINITY_DN19479_c0_g2_i1	6.6056	1.20214	7.12503e-06	4.75916e-05	5.218	2.35	6.003	0	0	0	gi|74858509|sp|Q55CU8.1|RSC5_DICDI	5.9e-07	RecName: Full=Random slug protein 5; AltName: Full=CRAL-TRIO domain-containing protein 5
TRINITY_DN31959_c0_g1_i2	6.60559	1.20214	6.95702e-06	4.65622e-05	5.403	2.076	5.45	0	0	0	gi|961512557|sp|F4KGU4.1|DEAHC_ARATH	1.03e-10	RecName: Full=ATP-dependent RNA helicase DEAH12, chloroplastic; Flags: Precursor
TRINITY_DN29534_c0_g1_i4	6.60483	1.19971	0.00126759	0.00508243	0	5.213	20.893	0	0	0	gi|122057714|sp|Q557A2.1|Y3701_DICDI	6.96e-19	RecName: Full=Uncharacterized protein DDB_G0273701/DDB_G0273221
TRINITY_DN31642_c5_g3_i1	6.60373	1.20563	0.000682883	0.00294203	14.893	11.954	0	0	0	0	N.A.	N.A.	N.A.
TRINITY_DN27315_c0_g1_i2	6.60349	1.21937	0.00247113	0.00913216	0	16.858	1.365	0	0	0	N.A.	N.A.	N.A.
TRINITY_DN22922_c0_g2_i1	6.60241	4.06125	1.7485e-16	7.46482e-15	28.528	26.439	46.388	0.431	0.226	0	N.A.	N.A.	N.A.
TRINITY_DN31814_c0_g1_i8	6.6024	5.81745	8.74983e-23	1.06628e-20	106.601	135.208	196.417	0.891	0.895	1.703	gi|113305|sp|P10993.2|ACT2_TETPY	9.8e-169	RecName: Full=Actin, cytoplasmic; AltName: Full=Actin, micronuclear
TRINITY_DN24250_c0_g1_i1	6.6023	1.19974	1.07126e-05	6.89162e-05	3.882	3.114	8.687	0	0	0	N.A.	N.A.	N.A.
TRINITY_DN27988_c0_g1_i1	6.60191	3.5936	2.30085e-13	5.75541e-12	15.195	5.669	10.629	0.094	0	0.126	gi|1723580|sp|Q10496.1|GYP51_SCHPO	2.43e-26	RecName: Full=GTPase activating protein Gyp51
TRINITY_DN31932_c1_g2_i2	6.60057	7.95733	2.19497e-20	1.80513e-18	730.985	981.898	808.607	3.89	2.487	13.539	N.A.	N.A.	N.A.
TRINITY_DN21229_c0_g1_i1	6.5997	3.59121	6.24789e-14	1.72825e-12	64.205	35.005	80.735	0.534	0	0.685	N.A.	N.A.	N.A.
TRINITY_DN26487_c0_g1_i2	6.59884	1.19735	1.46768e-05	9.16353e-05	3.287	4.175	10.405	0	0	0	gi|75335567|sp|Q9LVW4.1|MY118_ARATH	5.83e-23	RecName: Full=Transcription factor MYB118; AltName: Full=Myb-related protein 118; Short=AtMYB118; AltName: Full=Protein PLANT GROWTH ACTIVATOR 37
TRINITY_DN9050_c0_g1_i1	6.59864	7.12643	1.50941e-26	3.28589e-24	322.418	517.611	362.806	3.553	4.07	1.531	gi|12229920|sp|Q9LSU1.1|PSA5_ORYSJ	2.86e-86	RecName: Full=Proteasome subunit alpha type-5; AltName: Full=20S proteasome alpha subunit E; AltName: Full=20S proteasome subunit alpha-5
TRINITY_DN13637_c0_g2_i1	6.59832	1.20902	0.000920151	0.0038316	4.321	11.303	0	0	0	0	N.A.	N.A.	N.A.
TRINITY_DN32114_c0_g1_i12	6.59781	1.18905	0.000871144	0.00365088	6.925	0	2.931	0	0	0	N.A.	N.A.	N.A.
TRINITY_DN32132_c1_g2_i1	6.5975	1.18903	0.000679427	0.00292912	14.122	0	13.995	0	0	0	N.A.	N.A.	N.A.
TRINITY_DN31829_c3_g3_i6	6.5975	1.18903	0.000679306	0.00292901	5.267	0.011	5.32	0	0	0	gi|78099093|sp|Q8L796.2|PI5K2_ARATH	1.31e-17	RecName: Full=Phosphatidylinositol 4-phosphate 5-kinase 2; Short=AtPIP5K2; AltName: Full=1-phosphatidylinositol 4-phosphate kinase 2; AltName: Full=Diphosphoinositide kinase 2; AltName: Full=PtdIns(4)P-5-kinase 2
TRINITY_DN29924_c0_g1_i1	6.59433	3.56843	1.80635e-14	5.40022e-13	13.664	27.192	20.175	0.187	0.199	0	N.A.	N.A.	N.A.
TRINITY_DN16314_c0_g2_i1	6.59305	1.19851	7.72969e-05	0.000416613	20.725	26.177	2.813	0	0	0	N.A.	N.A.	N.A.
[truncated: 68,317 more rows]
