# Supplementary material for: Salinity tolerance in resting cysts of colpodid ciliates: Comparative transcriptomics analysis and chemical analysis of cyst walls to investigate their tolerance capability
Source: Curr Res Microb Sci. 2025 Mar 7;8:100371. doi: 10.1016/j.crmicr.2025.100371 (PMC11952024; doi:10.1016/j.crmicr.2025.100371)
Supplement: Supplementary file 3 [file mmc3.xlsx]

## Sheet: Sheet1
Saito et al. Table S5. Selected differentially expressed genes in vegetative cells and resting cysts.
Selected gene id	Upregulated status	Gene name
TRINITY_DN11505_c0_g1_i1	Cyst	DSC E3 ubiquitin ligase complex subunit 1
TRINITY_DN27329_c0_g1_i1	Cyst	ERAD-associated E3 ubiquitin-protein ligase DOA10
TRINITY_DN27329_c0_g1_i2
TRINITY_DN23895_c0_g1_i2	Cyst	E3 ubiquitin-protein ligase At4g11680
TRINITY_DN18208_c0_g2_i1
TRINITY_DN23895_c0_g1_i3
TRINITY_DN30112_c0_g1_i1	Cyst	E3 ubiquitin-protein ligase dbl4
TRINITY_DN37836_c0_g1_i1
TRINITY_DN15895_c0_g1_i1	Cyst	E3 ubiquitin-protein ligase DTX4
TRINITY_DN31701_c0_g1_i1	Cyst	E3 ubiquitin-protein ligase HUWE1
TRINITY_DN26873_c0_g1_i1	Cyst	E3 ubiquitin-protein ligase HACE1
TRINITY_DN29548_c1_g1_i1	Cyst	E3 ubiquitin-protein ligase HERC2
TRINITY_DN20579_c0_g1_i1	Cyst
TRINITY_DN13114_c0_g1_i1	Cyst	E3 ubiquitin-protein ligase HRD1
TRINITY_DN8360_c0_g1_i1	Cyst	E3 ubiquitin-protein ligase MARCH7
TRINITY_DN30040_c0_g6_i1
TRINITY_DN24537_c0_g1_i1
TRINITY_DN17869_c0_g1_i1
TRINITY_DN18221_c0_g1_i1	Cyst	E3 ubiquitin-protein ligase MIB1
TRINITY_DN29424_c0_g1_i1
TRINITY_DN29424_c0_g1_i4
TRINITY_DN27716_c0_g1_i1	Cyst	E3 ubiquitin-protein ligase NEURL3
TRINITY_DN23954_c0_g1_i1	Cyst	E3 ubiquitin-protein ligase NEURL1
TRINITY_DN26540_c0_g1_i2	Cyst	E3 ubiquitin-protein ligase p28-like
TRINITY_DN26540_c0_g1_i3
TRINITY_DN26540_c0_g1_i1
TRINITY_DN37511_c0_g1_i1	Cyst	E3 ubiquitin-protein ligase PEX2
TRINITY_DN42195_c0_g1_i1	Cyst	E3 ubiquitin-protein ligase PDZRN3
TRINITY_DN22459_c0_g1_i1
TRINITY_DN21036_c0_g1_i1	Cyst	E3 ubiquitin-protein ligase PRT6
TRINITY_DN27313_c0_g1_i1	Cyst	E3 ubiquitin-protein ligase RNF6
TRINITY_DN11102_c0_g1_i1	Cyst	E3 ubiquitin-protein ligase RNF43
TRINITY_DN36614_c0_g1_i1	Cyst	E3 ubiquitin-protein ligase RNF43
TRINITY_DN24764_c0_g1_i1	Cyst	E3 ubiquitin-protein ligase RNF170
TRINITY_DN25615_c0_g1_i1	Cyst	E3 ubiquitin-protein ligase RNF185
TRINITY_DN21252_c0_g1_i2	Cyst	E3 ubiquitin-protein ligase RNF19B
TRINITY_DN27728_c0_g1_i2	Cyst	E3 ubiquitin-protein ligase RING1
TRINITY_DN12825_c0_g1_i1	Cyst	E3 ubiquitin-protein ligase RING1-like
TRINITY_DN29241_c0_g1_i1
TRINITY_DN25719_c0_g1_i1	Cyst	E3 ubiquitin-protein ligase RLIM
TRINITY_DN24799_c0_g1_i1
TRINITY_DN26846_c0_g1_i1	Cyst	E3 ubiquitin-protein ligase synoviolin
TRINITY_DN26830_c0_g1_i1	Cyst	E3 ubiquitin-protein ligase SDIR1
TRINITY_DN27883_c0_g1_i1	Cyst	E3 ubiquitin-protein ligase th
TRINITY_DN31374_c0_g1_i1	Cyst	E3 ubiquitin-protein ligase TRIM37
TRINITY_DN27835_c0_g1_i1	Cyst	E3 ubiquitin-protein ligase TRIM9
TRINITY_DN20502_c0_g1_i1	Cyst	Probable E3 ubiquitin-protein ligase ARI10
TRINITY_DN25030_c0_g3_i1
TRINITY_DN36470_c0_g1_i1	Cyst	Probable E3 ubiquitin-protein ligase ARI11
TRINITY_DN14977_c0_g1_i1	Cyst	Probable E3 ubiquitin-protein ligase ARI3
TRINITY_DN30653_c0_g1_i1	Cyst	Probable E3 ubiquitin-protein ligase ARI7
TRINITY_DN36740_c0_g1_i1
TRINITY_DN20502_c0_g1_i2	Cyst	Probable E3 ubiquitin-protein ligase ARI8
TRINITY_DN29548_c1_g2_i1	Cyst	Probable E3 ubiquitin-protein ligase HERC2
TRINITY_DN29196_c0_g1_i1	Cyst	Probable E3 ubiquitin-protein ligase HERC4
TRINITY_DN29402_c0_g1_i1	Cyst	Probable E3 ubiquitin-protein ligase LUL1
TRINITY_DN31652_c1_g1_i1
TRINITY_DN29402_c0_g1_i2
TRINITY_DN31652_c1_g1_i9
TRINITY_DN31652_c1_g1_i7
TRINITY_DN22477_c0_g1_i1	Cyst	Probable E3 ubiquitin-protein ligase LUL3
TRINITY_DN26601_c0_g1_i1	Cyst	Probable E3 ubiquitin-protein ligase MARCH10
TRINITY_DN25716_c0_g1_i2
TRINITY_DN1457_c0_g1_i1	Cyst	Probable E3 ubiquitin-protein ligase RNF217
TRINITY_DN28787_c0_g1_i1	Cyst	RING-type E3 ubiquitin transferase ATL11
TRINITY_DN11193_c0_g1_i1
TRINITY_DN32396_c0_g1_i1
TRINITY_DN26160_c0_g1_i2	Cyst	RING-type E3 ubiquitin transferase ATL14
TRINITY_DN46002_c0_g1_i1	Cyst	RING-type E3 ubiquitin transferase ATL36
TRINITY_DN30005_c0_g1_i1	Cyst	RING-type E3 ubiquitin transferase ATL74
TRINITY_DN19474_c0_g1_i1	Cyst	RING-type E3 ubiquitin transferase TRIM5
TRINITY_DN44350_c0_g1_i1	Cyst	RING-type E3 ubiquitin transferase Roquin-2
TRINITY_DN17224_c0_g1_i1	Cyst	RING-type E3 ubiquitin transferase PUB19
TRINITY_DN860_c0_g1_i1	Cyst	RING-type E3 ubiquitin transferase Roquin-2
TRINITY_DN27578_c0_g1_i1	Cyst	RING-type E3 ubiquitin transferase BIRC3
TRINITY_DN42118_c0_g1_i1	Cyst	Ubiquitin-60S ribosomal protein L40
TRINITY_DN23732_c0_g2_i1	Cyst	Ubiquitin-conjugating enzyme E2 22
TRINITY_DN23732_c0_g1_i1
TRINITY_DN22158_c0_g1_i1	Cyst	Ubiquitin-conjugating enzyme E2 5
TRINITY_DN17984_c0_g3_i1	Cyst	Probable ubiquitin conjugation factor E4
TRINITY_DN23809_c0_g1_i1	Cyst	Probable ubiquitin-conjugating enzyme E2 N
TRINITY_DN18003_c0_g1_i1	Cyst	Probable ubiquitin-conjugating enzyme E2 W
TRINITY_DN7909_c0_g1_i1	Cyst	Probable ubiquitin-conjugating enzyme E2 7
TRINITY_DN27545_c0_g1_i1	Cyst	Ubiquitin carboxyl-terminal hydrolase 4
TRINITY_DN7192_c0_g1_i1
TRINITY_DN29240_c0_g1_i1	Cyst	Ubiquitin carboxyl-terminal hydrolase 2
TRINITY_DN27375_c0_g1_i1	Cyst	Ubiquitin carboxyl-terminal hydrolase 3
TRINITY_DN36731_c0_g1_i1	Cyst	Ubiquitin carboxyl-terminal hydrolase 5
TRINITY_DN28792_c0_g1_i1	Cyst	Ubiquitin carboxyl-terminal hydrolase 21
TRINITY_DN28792_c0_g1_i2
TRINITY_DN21901_c0_g1_i3	Cyst	Ubiquitin carboxyl-terminal hydrolase 36
TRINITY_DN21901_c0_g1_i2
TRINITY_DN21901_c0_g1_i1
TRINITY_DN19270_c0_g1_i1	Cyst	Probable ubiquitin carboxyl-terminal hydrolase 5
TRINITY_DN16627_c0_g3_i1	Cyst	Ubiquitin-like modifier-activating enzyme 2
TRINITY_DN23148_c0_g1_i1	Cyst	Ubiquitin-like protein 5
TRINITY_DN23148_c0_g1_i2
TRINITY_DN32132_c1_g1_i1	Cyst	Polyubiquitin
TRINITY_DN32132_c1_g1_i3
TRINITY_DN32132_c1_g1_i2
TRINITY_DN26651_c0_g1_i1	Cyst	Ubiquitin-like-specific protease 1
TRINITY_DN26515_c0_g1_i1	Cyst	Ubiquitin thioesterase OTU1
TRINITY_DN22397_c0_g1_i1	Veg	Ribosome biogenesis protein WDR12 homolog
TRINITY_DN26113_c0_g1_i1	Veg	60S ribosome subunit biogenesis protein NIP7 homolog
TRINITY_DN21988_c0_g1_i1	Veg	Ribosome production factor 1
TRINITY_DN9019_c0_g1_i1	Veg	Ribosome biogenesis regulatory protein homolog
TRINITY_DN31672_c0_g1_i1	Veg	Ribosome-releasing factor 2
TRINITY_DN23965_c0_g1_i1	Veg	Ribosome-recycling factor
TRINITY_DN40836_c0_g1_i1	Veg	Probable ribosome biogenesis protein RLP24
TRINITY_DN34187_c0_g1_i1	Veg	Ribosome biogenesis protein BRX1 homolog
TRINITY_DN18276_c0_g1_i1	Veg	Ribosome-binding ATPase YchF
TRINITY_DN15306_c0_g1_i1	Veg	Ribosome biogenesis and tRNA synthetase-associated kinase 1
TRINITY_DN27695_c0_g1_i1	Cyst	5'-AMP-activated protein kinase subunit gamma-1
TRINITY_DN25000_c0_g1_i1	Cyst	5'-AMP-activated protein kinase subunit beta-2
TRINITY_DN24914_c0_g1_i1	Cyst	Extracellular signal-regulated kinase 1 (ERK1)
TRINITY_DN31558_c3_g1_i1
TRINITY_DN31526_c1_g2_i1	Cyst	Extracellular signal-regulated kinase 2 (ERK2)
TRINITY_DN31526_c1_g1_i1
TRINITY_DN31526_c2_g1_i1
TRINITY_DN31526_c2_g1_i12
TRINITY_DN31526_c2_g1_i9
TRINITY_DN31526_c2_g1_i4
TRINITY_DN31526_c2_g1_i5
TRINITY_DN31526_c2_g1_i2
TRINITY_DN31526_c2_g1_i3
TRINITY_DN31526_c2_g1_i8
TRINITY_DN31526_c2_g1_i11
TRINITY_DN4275_c0_g1_i1	Cyst	Autophagy-related protein 8 (ATG8)
TRINITY_DN23200_c0_g1_i1	Veg	Serine/threonine-protein kinase (SGK1)
TRINITY_DN15242_c0_g1_i1
TRINITY_DN31063_c1_g2_i1	Cyst	Elongation factor 1-alpha (EF-1α)
